# Supplementary material for: Spinal cord injury dysregulates fibro-adipogenic progenitors miRNAs signaling to promote neurogenic heterotopic ossifications
Source: Commun Biol. 2023 Sep 12;6:932. doi: 10.1038/s42003-023-05316-w (PMC10497574; doi:10.1038/s42003-023-05316-w)
Supplement: Supplementary file 3 — Supplementary Data 1 [file 42003_2023_5316_MOESM3_ESM.xlsx]

## Sheet: Figure 1
Figure 1D	ATF4	SHAM PBS						SCI PBS						SHAM CDTX						SCI CDTX
	D2	0.262581	0.207517	0.326618	0.50427	0.556423	0.441625	0.480056	0.67026	0.0832328	0.517384	0.640812	0.548152	0.11182	0.104421	0.120515	0.254833	0.295371	0.328018	0.174872	0.180961	0.225575	0.29411	0.244681	0.457983
	D4	0.242078	0.33727	0.307626	0.5758	0.725476	0.538849	0.174125	0.11254	0.024849	0.281188	0.347525	0.31027	0.0872442	0.0987708	0.103753	0.179804	0.218919	0.240015	0.0932268	0.0662022	0.0996197	0.16541	0.20487	0.19713
	D7	0.24573	0.268259	0.269987	0.661711	0.728587	0.744343	0.110158	0.137023	0.277602	0.352015	0.203124	0.41417	0.131283	0.186065	0.306312	0.41064	0.269987	0.257023	0.110394	0.100476	0.15713	0.243636	0.188067	0.183692
	ALPL	SHAM PBS						SCI PBS						SHAM CDTX						SCI CDTX
	D2	0.0770627	0.0436197	0.0682151	0.116709	0.0816454	0.0669142	0.0169428	0.0166197	0.0137087	0.0289874	0.031175	0.017015	0.013797	0.0205845	0.0213014	0.0280119	0.015322	0.0412595	0.0123443	0.0143387	0.0505587	0.029551	0.038529	0.023605
	D4	0.0366791	0.053795	0.0739928	0.108521	0.109219	0.11254	0.0113076	0.0154867	0.0204966	0.0217155	0.0587271	0.0321913	0.0033044	0.0008658	0.0031796	0.0141558	0.0222803	0.0252239	0.0018113	0.0030399	0.0040492	0.0128565	0.0269536	0.0261023
	D7	0.076898	0.0960615	0.0597409	0.155126	0.201825	0.097929	0.0177974	0.0342519	0.028987	0.028435	0.043807	0.069541	0.0321913	0.0495945	0.0416141	0.061033	0.028192	0.016268	0.0106046	0.0056294	0.009508	0.037153	0.021075	0.01552
	RUNX2	SHAM PBS						SCI PBS						SHAM CDTX						SCI CDTX
	D2	0.0032345	0.0086541	0.0066375	0.0086727	0.0085804	0.0075953	0.0041015	1e-06	1.97e-05	0.0038383	0.001478	0.003693	0.0313754	0.0388604	0.0325376	0.045918	0.0401277	0.025009	0.0239102	0.0088035	0.0199344	0.0407332	0.047314	0.037472
	D4	0.0032623	0.0020245	0.0001785	0.0079613	0.0061192	0.0141558	0.0013085	0.012213	4.2e-06	0.0037893	0.0152565	0.0038219	0.0241674	0.0317128	0.0318488	0.0708934	0.0412595	0.0380378	0.0351427	0.0229577	0.0296143	0.0584763	0.039871	0.0409079
	D7	0.0194707	0.0114048	0.0088792	0.000149	0.000356	0.007466	0.0070172	0.0121869	0.004364	0.003027	0.004972	0.00334	0.0315774	0.0532226	0.0048776	0.034694	0.030843	0.050993	0.0785609	0.105093	0.053109	0.03462	0.05773	0.056027
	COL10A1	SHAM PBS						SCI PBS						SHAM CDTX						SCI CDTX
	D2	0	0	0	1e-07	1e-07	1e-07	0	0	0	1e-07	0	0	0	0	0	1e-07	1e-07	1e-07	0	0	0.0002363	1e-07	3e-06	0
	D4	2.3e-06	1.5e-06	1.3e-06	1e-07	1e-07	1e-07	9e-07	9e-07	4.2e-06	1e-07	1e-07	1e-07	0.0030594	0.0014102	0.000864	0.0044299	0.0074345	0.0037974	0.0025782	0.0021085	0.0011582	0.0067666	0.0089364	0.0070927
	D7	0.0001501	0.0001423	0.0001714	0	0	0	0.0001254	0.0001015	0	0	0	0	0.0001306	0.0001587	0.0001945	0	0	0	0.0056535	0.0110446	0.008636	0.002234	0.002534	0.00159
	SOX9	SHAM PBS						SCI PBS						SHAM CDTX						SCI CDTX
	D2	0.0109505	0.0075145	0.0179504	0.0386944	0.0380378	0.0760797	0.0191403	0.0080988	0.0058755	0.0417925	0.020806	0.02469	0.021762	0.0247959	0.0583513	0.0792361	0.112782	0.0672011	0.0630233	0.0876183	0.0502352	0.131003	0.119233	0.217518
	D4	0.0066946	0.0181823	0.0129947	0.0620865	0.0462136	0.0473142	0.0220432	0.028679	0.0024491	0.0497007	0.0340328	0.0569941	0.0320539	0.0457219	0.0674893	0.11847	0.114483	0.107596	0.0428794	0.0350676	0.0363666	0.106908	0.0757549	0.0850327
	D7	0.0218553	0.0271272	0.0151265	0.087058	0.039786	0.046811	0.0136794	0.0198493	0.059869	0.039701	0.046711	0.032817	0.0341057	0.0246372	0.0238081	0.075917	0.08182	0.071656	0.0619538	0.0637011	0.094634	0.090089	0.091058	0.064524
	VEGFA	SHAM PBS						SCI PBS						SHAM CDTX						SCI CDTX
	D2	0.674576	0.586995	0.683292	0.775225	1.12007	0.728587	0.403672	0.480056	0.132129	0.686222	0.41417	0.387591	0.190496	0.20487	0.20269	0.143013	0.151518	0.356563	0.182908	0.127956	0.529705	0.258678	0.168626	0.323834
	D4	0.91406	1.17909	1.04149	1.41425	1.82822	1.17155	0.1833	0.18448	0.150871	0.347525	0.81085	0.597129	0.0483374	0.0702893	0.0528821	0.335112	0.413285	0.430431	0.0374723	0.0396159	0.0332412	0.127137	0.367404	0.415057
	D7	1.16904	1.13697	0.879527	1.62526	1.99584	1.60797	0.270565	0.520715	0.397671	0.695088	0.398523	0.855401	0.604843	0.763701	0.912106	0.673135	0.372151	0.395127	0.161217	0.15646	0.168626	0.409763	0.230947	0.266543
	BMP2	SHAM PBS						SCI PBS						SHAM CDTX						SCI CDTX
	D2	0.0485446	0.045918	0.0343253	0.0454294	0.0313754	0.0275955	0.029805	0.0205405	0.0341057	0.0184962	0.02555	0.021165	0.0270692	0.042514	0.0173463	0.0133899	0.0101604	0.0155531	0.0389436	0.0235044	0.0679239	0.0126653	0.020541	0.00913
	D4	0.0719632	0.0470115	0.0389436	0.0417032	0.0499138	0.0440888	0.0446584	0.0197645	0.0519846	0.0180273	0.0286177	0.0235044	0.0195542	0.0233041	0.0201919	0.0152892	0.0243751	0.0224718	0.0183778	0.0213927	0.0169428	0.0095696	0.0159235	0.0183386
	D7	0.0554307	0.0601256	0.0787292	0.0403	0.043807	0.055668	0.0466108	0.0372326	0.029741	0.034694	0.021484	0.036367	0.0359027	0.0326771	0.0408205	0.022568	0.042788	0.031308	0.0627542	0.032468	0.014524	0.025769	0.028679	0.018105
	MYOD1	SHAM PBS						SCI PBS						SHAM CDTX						SCI CDTX
	D2	0.104869	0.0998331	0.0865007	0.227514	0.223653	0.243116	0.0952429	0.0397858	0.018066	0.279389	0.095243	0.250508	0.133836	0.111343	0.123649	0.321075	0.321075	0.275826	0.14332	0.162255	0.0966801	0.33013	0.252661	0.43506
	D4	0.0924324	0.11254	0.0938271	0.259787	0.291604	0.259232	0.0669142	0.235437	0.0303195	0.20269	0.147047	0.26941	0.114239	0.200105	0.186065	0.330837	0.303702	0.324528	0.184086	0.130723	0.109688	0.67892	0.372151	0.46889
	D7	0.110158	0.0998331	0.0683612	0.233931	0.292854	0.225575	0.0885606	0.102649	0.340897	0.272307	0.147362	0.15713	0.13909	0.12823	0.0765696	0.275826	0.23899	0.277602	0.17751	0.192134	0.178653	0.249972	0.174125	0.215665
	MYF5	SHAM PBS						SCI PBS						SHAM CDTX						SCI CDTX
	D2	0.0224718	0.0144619	0.0166197	0.0338151	0.0366007	0.0330285	0.0202785	0.0100738	0.011092	0.0211651	0.049807	0.036758	0.0100738	0.0136502	0.0176835	0.0352934	0.0231056	0.0194707	0.0136794	0.0095696	0.0352934	0.0338151	0.031985	0.037472
	D4	0.0262704	0.024271	0.0275365	0.0468107	0.0486486	0.0577304	0.024271	0.0158895	0.0091884	0.0374723	0.035369	0.0255498	0.0549584	0.0702893	0.0593587	0.0958562	0.0857636	0.0751093	0.0379565	0.0471121	0.0413479	0.0517627	0.0549584	0.0450423
	D7	0.0280719	0.0179888	0.0366791	0.031375	0.055194	0.050235	0.0102477	0.0150619	0.052319	0.050021	0.0403	0.053795	0.0345463	0.0357494	0.0122916	0.083055	0.079236	0.120515	0.0498071	0.0369153	0.043807	0.088371	0.063974	0.077725
	MYOG	SHAM PBS						SCI PBS						SHAM CDTX						SCI CDTX
	D2	0.134697	0.121032	0.100261	0.321762	0.219388	0.298548	0.174125	0.0876183	0.0648008	0.413285	0.447331	0.668828	0.41152	0.268259	0.244158	0.540003	0.54698	0.356563	0.252121	0.176375	0.10577	0.343092	0.346041	0.54116
	D4	0.0391106	0.0592318	0.0809497	0.210198	0.15646	0.255925	0.11847	0.79199	0.0288019	0.469894	0.358859	0.430431	0.519603	0.64356	0.658886	1.17155	1.00859	1.04372	0.64356	0.471909	0.467888	1.61486	1.30103	1.25994
	D7	0.170439	0.148628	0.100476	0.178653	0.441625	0.372151	0.131003	0.205309	0.252121	0.197553	0.19925	0.122334	0.67026	0.509693	0.16541	0.904333	0.824848	1.0282	1.16405	1.48877	0.581993	0.868309	0.657478	0.80394
	SP7	SHAM PBS						SCI PBS						SHAM CDTX						SCI CDTX
	D2	1.5e-06	0.0008103	1.3e-06	0.0022676	0.0021449	1e-07	1.3e-06	5.6e-06	0.0063868	1e-07	0	4e-06	0.005302	0.0037091	1.9e-06	0.0008367	0.0008313	1e-07	0.0007965	0.0010587	0.0058504	0.0012483	0	0
	D4	2.3e-06	0.0017579	0.0008714	2e-07	0.0027965	1e-07	9e-07	0.0005192	0.0027846	2e-06	1e-07	1e-07	0.0112593	0.0137675	0.0152239	0.017608	0.011878	0.0089747	0.0101822	0.0041902	0.00429	0.0026509	0.003592	0.0058129
	D7	0.0001501	0.0001423	0.0001714	0	0	0.006442	0.0001254	0.0001015	0.001513	0	0.001899	0.002809	0.0065528	0.0095288	0.0001945	0.002465	0.003412	0.006015	0.0201488	0.0207171	0.002551	0.006957	0.001911	0.003347
	TGFB1	SHAM PBS						SCI PBS						SHAM CDTX						SCI CDTX
	D2	0.0910584	0.154464	0.141795	0.413285	0.252661	0.348269	0.100261	0.0876183	0.0577304	0.218919	0.196709	0.139687	0.272891	0.407141	0.343092	0.702563	0.629937	0.551681	0.313607	0.219388	0.0058504	0.668828	0.4388	0.524068
	D4	0.106451	0.192958	0.203995	0.240529	0.256473	0.312267	0.104198	0.223653	0.0788978	0.101992	0.253744	0.160185	0.572116	0.677469	0.671696	0.757193	0.59204	0.589512	0.848112	0.75396	0.624569	1.22538	0.798797	0.862753
	D7	0.284821	0.512975	0.224132	0.302405	0.274648	0.203559	0.258678	0.226058	0.212005	0.160872	0.213827	0.1942	0.723926	0.671696	0.203124	0.770265	0.919945	1.27896	1.25725	1.28444	1.49515	0.75396	1.09168	1.04595

## Sheet: Figure 2
Figure 2A	CDTX	J2		J4		Figure 2B	SCI	J2		J4
	miR-1-3p	-80.249	miR-1-3p	-79.195			miR-338-3p	-45.9452	miR-214-3p	-62.1727
	miR-133a-3p	-75.8516	miR-30c-5p	-79.195			miR-484	-40.4354	miR-127-3p	-62.1724
	miR-136-5p	-74.4745	miR-133a-3p	-76.4304			miR-15a-5p	-39.1855	miR-411-5p	-57.1463
	miR-206	-72.0678	miR-299-5p	-74.7975			miR-146b-5p	-38.761	miR-574-3p	-55.3279
	miR-30c-5p	-71.0828	miR-29c-3p	-73.1129			miR-142-3p	-37.9071	miR-214-5p	-49.7398
	miR-196a-5p	-70.6786	miR-26a-5p	-73.1127			miR-34a-5p	-32.0511	miR-199a-3p	-49.7394
	miR-299-5p	-68.0621	miR-434-3p	-73.1126			miR-21-5p	-28.1779	miR-154-5p	-48.6848
	miR-101b-3p	-66.0844	miR-378a-3p	-72.7373			miR-140-5p	-26.6683	miR-299-5p	-48.3271
	miR-185-5p	-65.6115	miR-328-3p	-70.7807			miR-107	-25.6468	miR-328-3p	-45.7581
	miR-149-5p	-65.3723	miR-101-3p	-69.9595			miR-423-3p	-25.6458	miR-136-3p	-45.7581
	miR-20a-5p	142.838	miR-362-3p	244.619			miR-26a-5p	49.7447	miR-139-5p	12.3101
	miR-146b-5p	162.083	miR-17-5p	259.253			miR-30a-3p	57.9176	miR-30a-3p	13.0899
	miR-712-5p	162.661	miR-199a-5p	264.268			miR-328-3p	59.3823	miR-23a-3p	14.6709
	miR-214-3p	192.816	miR-532-5p	408.058			miR-30e-3p	60.1192	miR-30d-5p	22.9029
	miR-17-5p	234.037	miR-21-5p	491.755			miR-350	60.1239	miR-10b-5p	22.9034
	miR-21-5p	337.718	miR-34a-5p	525.49			miR-195-5p	60.4904	miR-221-3p	25.4833
	miR-221-3p	540.843	miR-223-3p	613.544			miR-196b-5p	61.6185	miR-17-5p	31.7233
	miR-18a-5p	1129.45	miR-18a-5p	719.632			miR-29a-5p	72.8116	miR-101b-3p	41.1796
	miR-223-3p	1138.05	miR-142-3p	923.108			miR-25-3p	162.53	miR-132-3p	42.1508
	miR-142-3p	1352.06	miR-221-3p	1004.3			miR-1-3p	987.165	miR-144-3p	64.4422
Figure 2C	miR-17-5p	SHAM PBS						SCI PBS						SHAM CDTX						SCI CDTX
	D2	0.079201	0.072407	0.054412	0.033455	0.029488	0.037553	0.056169	0.059599	0.095637	0.033455	0.036367	0.032468	0.140796	0.206568	0.170602	0.094634	0.063565	0.046313	0.158762	0.12389	0.164444	0.058727	0.100476	0.08875
	D4	0.039618	0.028548	0.032826	0.029174	0.020673	0.031241	0.068599	0.088464	0.067473	0.028313	0.030843	0.059869	0.078351	0.082652	0.090578	0.07044	0.059486	0.054374	0.201354	0.174104	0.193432	0.100476	0.038119	0.071197
	D7	0.056609	0.045749	0.031388	0.039362	0.044754	0.032399	0.04222	0.057478	0.042514	0.048545	0.036915	0.038612	0.065884	0.071648	0.059924	0.052656	0.058102	0.051652	0.067675	0.098732	0.059741	0.050559	0.05773	0.063974
	miR-30e-5p	SHAM PBS						SCI PBS						SHAM CDTX						SCI CDTX
	D2	0.023497	0.026074	0.022832	0.027595	0.018457	0.016303	0.014297	0.021787	0.01695	0.02094	0.026214	0.026781	0.007627	0.008497	0.008561	0.012611	0.010811	0.01468	0.009341	0.009999	0.00637	0.009549	0.014934	0.007215
	D4	0.038628	0.034481	0.035988	0.018735	0.017052	0.030843	0.025925	0.024125	0.023145	0.014339	0.014649	0.012584	0.010108	0.010663	0.011104	0.006185	0.008186	0.010514	0.006817	0.005777	0.004751	0.007661	0.019305	0.008562
	D7	0.020455	0.020836	0.014559	0.038119	0.019429	0.02588	0.012004	0.01423	0.021393	0.021902	0.025935	0.028925	0.004552	0.007184	0.005349	0.014493	0.012692	0.005257	0.005964	0.01114	0.006359	0.016129	0.010074	0.012774
	miR-142-3p	SHAM PBS						SCI PBS						SHAM CDTX						SCI CDTX
	D2	0.180955	0.292818	0.118743	0.05773	0.033743	0.146419	0.115794	0.187584	0.071484	0.031375	0.034325	0.044754	1.53896	1.24986	1.15477	0.525191	0.265974	0.203995	1.06622	0.54775	0.780837	0.33013	0.451176	0.50535
	D4	0.101017	0.090632	0.042485	0.038201	0.042971	0.055312	0.145097	0.162223	0.091123	0.023961	0.025441	0.234934	0.524787	0.53966	0.472573	0.164351	0.135275	0.147994	1.09819	0.699503	1.14494	0.327317	0.046811	0.267114
	D7	0.058102	0.061295	0.070742	0.073362	0.029678	0.036601	0.092829	0.083055	0.039871	0.052431	0.09067	0.040386	0.198825	0.155459	0.048649	0.124446	0.249438	0.296004	0.277008	0.413285	0.434131	0.154464	0.33727	0.324528
	miR-143-3p	SHAM PBS						SCI PBS						SHAM CDTX						SCI CDTX
	D2	1.08648	1.15154	0.709323	0.316302	0.254833	0.612658	0.661082	0.708638	0.518613	0.335112	0.378576	0.394282	0.481279	0.667596	0.449645	0.450211	0.151194	0.365836	0.554489	0.439364	0.256646	0.29791	0.372151	0.260901
	D4	1.29545	1.01799	1.90958	0.443519	0.371356	0.331546	1.37561	1.09855	1.26626	0.322452	0.286042	0.252121	0.758585	0.923012	0.583248	0.147362	0.147047	0.224612	0.698241	0.431354	0.494128	0.229961	0.346782	0.321762
	D7	0.593308	0.543481	0.361169	0.763701	0.374548	0.45311	0.346041	0.623235	0.286042	0.508604	0.586995	0.451176	0.241044	0.310934	0.478006	0.200105	0.1942	0.10331	0.215665	0.239502	0.093627	0.219858	0.162255	0.129609
	miR-146a-5p	SHAM PBS						SCI PBS						SHAM CDTX						SCI CDTX
	D2	0.020761	0.033743	0.02209	0.008975	0.00959	0.01914	0.024013	0.028925	0.02517	0.007944	0.013621	0.014005	0.035068	0.029869	0.026158	0.022472	0.011092	0.018143	0.018856	0.028253	0.012239	0.010582	0.017421	0.015487
	D4	0.024956	0.020235	0.022713	0.012912	0.012057	0.011701	0.031308	0.027714	0.01687	0.005475	0.008879	0.01487	0.066061	0.039531	0.042879	0.033029	0.043995	0.046016	0.074949	0.047011	0.072427	0.050884	0.024167	0.055788
	D7	0.023354	0.016979	0.014308	0.01687	0.015822	0.013361	0.021902	0.018977	0.009287	0.013447	0.017533	0.010765	0.032329	0.037153	0.013827	0.020106	0.031985	0.028435	0.039362	0.052319	0.037633	0.015322	0.034325	0.0403
	miR-214-3p	SHAM PBS						SCI PBS						SHAM CDTX						SCI CDTX
	D2	0.247065	0.108954	0.136323	0.046412	0.043341	0.064801	0.118534	0.172527	0.109467	0.041083	0.055194	0.057854	0.329828	0.316948	0.319344	0.132129	0.095243	0.088561	0.186441	0.283567	0.162297	0.066344	0.135855	0.139986
	D4	0.134594	0.060675	0.074169	0.055788	0.055907	0.066202	0.12061	0.156332	0.093831	0.031175	0.035293	0.115962	0.479323	0.490401	0.451899	0.196709	0.184086	0.184086	0.175242	0.28058	0.328034	0.121032	0.057484	0.111581
	D7	0.120001	0.127409	0.071197	0.071503	0.044183	0.059232	0.074151	0.110868	0.063701	0.061164	0.097303	0.039362	0.282999	0.280587	0.079746	0.188873	0.1833	0.187665	0.379387	0.514074	0.17117	0.145794	0.162255	0.156125
	miR-223-3p	SHAM PBS						SCI PBS						SHAM CDTX						SCI CDTX
	D2	0.06747	0.248091	0.255741	0.0403	0.018695	0.0403	0.144029	0.20857	0.140684	0.01795	0.100907	0.080777	1.60508	1.7973	1.32013	0.696576	0.578269	0.257023	1.12827	0.76722	1.87755	0.207961	0.716223	0.872032
	D4	0.122958	0.08166	0.043483	0.015553	0.023656	0.017088	0.178045	0.17258	0.134341	0.013534	0.016549	0.085215	0.415809	0.408417	0.394022	0.077559	0.056872	0.055431	0.923089	0.68514	1.00245	0.121032	0.020322	0.09263
	D7	0.043807	0.037392	0.039447	0.083411	0.065779	0.085397	0.066061	0.056508	0.096061	0.073677	0.114974	0.067057	0.074469	0.08894	0.041972	0.141492	0.223653	0.41064	0.112781	0.131003	0.586995	0.214285	0.346041	0.403672
	miR-199a-3p	SHAM PBS						SCI PBS						SHAM CDTX						SCI CDTX
	D2	0.267686	0.29791	0.220329	0.130443	0.10577	0.235437	0.219858	0.193371	0.139687	0.115467	0.131283	0.176752	0.248905	0.292228	0.343827	0.249438	0.113994	0.198825	0.316979	0.286042	0.131283	0.118217	0.225575	0.168626
	D4	0.240529	0.21337	0.218919	0.186464	0.141795	0.160529	0.210198	0.221273	0.138201	0.089322	0.088371	0.168265	0.788608	0.557615	0.538849	0.205749	0.224612	0.231937	0.436926	0.418624	0.498904	0.153476	0.131564	0.190089
	D7	0.346041	0.287884	0.193785	0.295371	0.12823	0.159161	0.169711	0.33013	0.131564	0.186863	0.316979	0.143013	0.390087	0.425851	0.224132	0.279389	0.265974	0.203995	0.412401	0.780217	0.151518	0.208853	0.211099	0.179804
Figure 2D	miR-20a-5p	SHAM PBS						SCI PBS						SHAM CDTX						SCI CDTX
	D2	0.113751	0.134986	0.144861	0.078058	0.068801	0.080088	0.143934	0.165764	0.164	0.068215	0.086501	0.074789	0.358092	0.379387	0.347525	0.185668	0.131283	0.098771	0.270565	0.207961	0.289738	0.142403	0.184875	0.173011
	D4	0.078729	0.073993	0.066771	0.068508	0.061954	0.065779	0.145794	0.193371	0.09962	0.078058	0.066202	0.117461	0.173753	0.165056	0.140286	0.124712	0.100691	0.107366	0.356563	0.243116	0.310934	0.165764	0.173381	0.109453
	D7	0.098982	0.094229	0.082524	0.08558	0.056751	0.07135	0.100261	0.120515	0.082347	0.097095	0.084489	0.077725	0.126054	0.143934	0.083411	0.095039	0.104198	0.107366	0.118724	0.130165	0.115715	0.112781	0.109688	0.117712
	miR-21-5p	SHAM PBS						SCI PBS						SHAM CDTX						SCI CDTX
	D2	0.728676	1.07027	0.804284	0.324528	0.237461	0.502116	0.699709	1.06625	0.768487	0.283605	0.35504	0.360398	3.51218	3.81431	2.97839	1.39323	0.877647	0.607437	2.82255	1.73328	2.50893	0.81085	1.4052	1.28995
	D4	0.652481	0.487246	0.527011	0.343092	0.292854	0.323142	0.963964	0.993323	0.709035	0.226543	0.227028	0.951982	3.65874	1.73351	2.10367	1.09168	0.951982	1.04819	4.87214	3.28237	3.87684	1.36959	0.399376	0.945892
	D7	0.866453	0.862753	0.573342	0.454081	0.305004	0.341627	0.733279	0.831937	0.436926	0.581993	0.590775	0.399376	0.418624	1.25994	0.598408	1.27896	1.94525	1.76292	2.95865	3.43666	2.07864	2.36336	1.59427	1.67827
	miR-199a-5p	SHAM + PBS						SCI + PBS						SHAM + CDTX						SCI + CDTX
	D2	0.053226	0.067779	0.055545	0.011752	0.008489	0.025224	0.049767	0.071701	0.064673	0.00957	0.19545	0.217053	0.087318	0.098777	0.073296	0.047314	0.014998	0.025009	0.106708	0.083695	0.041108	0.009488	0.284212	0.274648
	D4	0.055295	0.030566	0.043096	0.016373	0.014156	0.01503	0.047141	0.103304	0.041237	0.007547	0.004703	0.020235	0.180114	0.149518	0.114093	0.056629	0.054026	0.060254	0.200213	0.128835	0.184696	0.048649	0.015322	0.063429
	D7	0.036836	0.037153	0.019596	0.115715	0.048028	0.053795	0.018655	0.033384	0.046511	0.090476	0.121032	0.052544	0.072117	0.062086	0.023706	0.151843	0.124712	0.10331	0.085033	0.170439	0.203559	0.293481	0.212459	0.233931
Figure 2E	miR-1-3p	SHAM PBS						SCI PBS						SHAM CDTX						SCI CDTX
	D2	17.6795	18.0009	21.6537	11.0764	12.7018	15.6648	19.2636	19.7325	21.4959	15.465	7.73205	9.15588	0.285691	0.358489	0.416582	11.9632	6.17634	11.2676	3.86325	3.89737	4.5623	6.78602	4.63683	3.35672
	D4	22.6852	21.2958	28.5685	16.8828	12.3534	12.2219	12.7952	15.2921	15.9655	9.99531	10.41	9.05845	1.91236	2.62079	3.2366	4.5679	5.52604	6.36414	1.23679	2.76542	2.63254	5.69406	15.4981	10.5671
	D7	14.0455	13.2005	10.1679	16.0035	9.33389	10.1896	9.43427	15.7319	7.1283	10.522	10.0167	9.63829	3.98336	5.95573	13.2005	3.39282	3.2507	1.49196	2.86521	2.74519	1.27622	4.0262	2.48257	2.02162
	miR-133a-3p	SHAM PBS						SCI PBS						SHAM CDTX						SCI CDTX
	D2	40.7093	30.0435	34.2942	11.0764	12.7018	15.6648	41.6966	34.2875	53.636	15.465	15.7656	17.6209	7.00219	5.08347	9.68708	11.9632	6.17634	11.2676	15.3497	10.4378	3.27339	6.78602	10.1461	7.63343
	D4	32.7254	21.2953	28.1	16.8828	12.3534	12.2219	32.037	23.9438	26.3614	9.99531	10.41	9.05845	4.99305	2.051	3.09901	4.5679	5.52604	6.36414	7.45615	5.70605	5.60942	5.69406	15.4981	10.5671
	D7	27.5567	24.6026	19.5685	28.1526	16.2103	18.6289	16.2798	29.5094	13.7188	21.4542	19.0318	19.5267	9.84673	13.7188	24.6026	6.9625	7.34505	3.34955	7.84872	6.0456	2.9777	8.1047	5.16036	5.09454
	miR-206	SHAM PBS						SCI PBS						SHAM CDTX						SCI CDTX
	D2	2.1727	2.36226	2.3259	1.2735	1.39621	1.12729	2.35114	2.50746	2.77329	1.24121	1.17155	4.23834	0.532412	0.830403	1.11883	0.888987	0.912106	0.848112	0.573019	0.744508	0.392733	0.695088	0.671696	0.320389
	D4	1.4307	0.912206	1.31938	1.20717	1.25725	1.25188	2.21029	3.15632	2.5204	1.48559	1.42336	1.64274	2.04344	2.41146	1.87804	2.95233	2.60779	1.96617	4.29651	3.71599	2.74579	2.10549	1.21235	1.37252
	D7	2.11452	2.1327	1.33773	1.29271	1.31784	1.23327	1.83606	2.36842	1.85184	1.19432	1.25188	1.26806	5.28325	5.37446	6.81512	3.52603	4.39533	4.27477	4.94421	4.08695	2.86521	3.15478	3.57924	1.17909
	miR-378a-3p	SHAM PBS						SCI PBS						SHAM CDTX						SCI CDTX
	D2	1.72191	2.26436	2.33821	2.11452	2.34824	1.85978	1.9	2.18816	2.16488	2.46668	2.53083	0.993602	0.50427	0.562407	0.966347	1.26535	1.35791	1.47293	0.919945	0.840885	0.719294	1.23856	1.18922	1.05044
	D4	2.02595	2.24988	2.03029	1.95359	1.83606	1.91223	1.64979	1.31784	1.67827	1.54391	1.85184	1.31222	0.442571	0.462909	0.430431	1.00429	1.13212	1.16904	0.459947	0.623235	0.567241	0.830159	2.27407	1.18415
	D7	3.088	2.56902	1.85581	2.16025	2.28872	2.48257	1.57393	2.81658	2.01299	1.94525	1.62874	2.039	1.31222	1.81652	2.40931	1.38136	1.16405	0.870169	0.862753	0.699564	0.676021	1.18162	1.05044	2.02162

## Sheet: Figure 3
Figure 3C	D0	ECs				MPs				FAPs				Macrophages
	Naive	73.3729	78.7259	79.1196	74.4546	8.89132	11.0838	10.9332	7.15098	13.3346	7.17133	6.71893	15.2844	4.40114	3.01896	3.22826	3.11
	D2	ECs								MPs								FAPs								Macrophages
	SHAM	5.45455	13.3333	9.52381	6.66667	6.41711	7.63636			0.909091	2.22222	1.90476	1.11111	1.06952	2.54546			4.54545	11.1111	4.7619	12.2222	10.6952	9.09091			89.0909	73.3333	83.8095	80	81.8182	80.7273
	SCI	16.3636	26.8293	8.08625	8.33333	12.963	64.7887	45.7317	22.7273	1.81818	2.43902	0.269542	2.08333	1.85185	7.74648	2.43902	2.5974	12.7273	9.7561	21.5633	18.75	16.6667	13.0282	12.1951	14.9351	69.0909	60.9756	70.0809	70.8333	68.5185	14.4366	39.6341	59.7403
	D4	ECs									MPs									FAPs									Macrophages
	SHAM	2.77778	1.85185	2.24719	3.93701	2.45098	2.51256				2.77778	4.16667	4.49438	3.14961	3.43137	3.26633				6.11111	5.09259	5.05618	16.1417	11.0294	8.54271				88.3333	88.8889	88.2023	76.7716	83.0882	85.6784
	SCI	9.7561	1.31004	1.1194	2.58065	7.14286	6.5	7.62712	12.6923	5.88235	2.43902	2.62009	2.98508	3.87097	2.04082	2.5	3.81356	6.15385	4.90196	14.6341	9.60699	17.1642	12.9032	8.16327	10.5	10.5932	17.3077	15.6863	73.1707	86.4629	78.7313	80.6452	82.6531	80.5	77.9661	63.8462	73.5294
Figure 3D		Control									CDTX + SHAM									CDTX + SCI
	Naive	5.47	2.25	6.69	3.36	3.38	8.6825
	D2										3.44	1.55	2.33	12.03	18.64	18.16				2.1	1.13	7.42	6.56	5.87	9.06	13.53	8.83
	D4										6.35	5.78	4.27	10.76	14.47	13.27				4.77	13.38	30.54	18.09	7.13	18.89	19.27	21.69	21.18
Figure 3E	ALPL	Naive						CDTX + SHAM						CDTX + SCI
	Naive	0.235437	0.181349	0.160872	0.181349	0.097511	0.114239
	D2							0.0163726	0.0198493	0.0162679	0.0198493	0.0268385	0.020322	0.109453	0.222698	0.0328875	0.0331702	0.0553122	0.0814709	0.047823	0.0470115
	D4							0.0083808	0.0055338	0.006185	0.0041191	0.0091296	0.0050044	0.0114537	0.0039465	0.0029313	0.002387	0.0045257	0.0064831	0.0160604	0.0162679	0.0050044
	RUNX2	Naive						CDTX + SHAM						CDTX + SCI
	Naive	0.0940281	0.0181046	0.0284346	0.0743101	0.0362888	0.0366791
	D2							0.124446	0.138793	0.105318	0.0606423	0.166119	0.132412	0.0830549	0.175622	0.083411	0.101339	0.0666285	0.118217	0.13441	0.145482
	D4							0.0844887	0.200105	0.219388	0.237969	0.198825	0.188066	0.211099	0.228001	0.221747	0.151843	0.225575	0.389253	0.408013	0.323834	0.285431
	SOX9	Naive						CDTX + SHAM						CDTX + SCI
	Naive	0.0870577	0.0465112	0.209301	0.17117	0.128504	0.218451
	D2							0.203995	0.223175	0.187665	0.142403	0.248905	0.1984	0.136146	0.118724	0.0895131	0.147047	0.0624862	0.196289	0.15882	0.211099
	D4							0.0895131	0.370562	0.33727	0.156795	0.20269	0.238479	0.296638	0.316302	0.29411	0.309607	0.445421	0.431353	0.466888	0.234934	0.271145
	BMP2	Naive						CDTX + SHAM						CDTX + SCI
	Naive	0.416837	0.384288	0.236447	0.329425	0.534258	0.353524
	D2							0.0284346	0.0434334	0.0340328	0.0225681	0.030909	0.0228108	0.151843	0.312936	0.042242	0.0372326	0.0593587	0.066344	0.0439946	0.0270692
	D4							0.0150297	0.0360567	0.0247429	0.0297413	0.0638376	0.0321913	0.0317807	0.0527691	0.0409955	0.0254952	0.0495945	0.0419718	0.0305147	0.0622194	0.030777
	TGFB1	Naive						CDTX + SHAM						CDTX + SCI
	Naive	0.144551	0.152494	0.17942	0.173381	0.206631	0.425851
	D2							0.24573	0.227514	0.210648	0.216126	0.210648	0.240529	0.631287	0.367404	0.271725	0.272307	0.266543	0.365836	0.230454	0.246257
	D4							0.162603	0.299828	0.343827	0.390087	0.26202	0.262581	0.398523	0.458964	0.455053	0.520715	0.428593	0.374548	0.457983	0.42132	0.383467
Figure 3F	miR-17-5p	Naive						CDTX + SHAM						CDTX + SCI
	Naive	0.0117516	0.0247959	0.0092081	0.002086	0.0147747	0.010834
	D2							0.193785	0.560006	0.297273	0.288501	0.115467	0.108289	0.164	0.104198	0.145794	0.144551	0.0989824	0.0275955	0.0627542	0.0954469
	D4							0.0557876	0.127137	0.192958	0.0996197	0.044563	0.0785609	0.188469	0.130723	0.139687	0.127682	0.108986	0.0887503	0.0832328	0.0581022	0.100476
	miR-93-5p	Naive						CDTX + SHAM						CDTX + SCI
	Naive	0.0128565	0.0071383	0.0208059	0.014308	0.012829	0.0166553
	D2							0.0830549	0.251044	0.159501	0.107366	0.0599971	0.0596132	0.0426051	0.0227621	0.0578541	0.0559071	0.0313754	0.0305801	0.0375526	0.0411713
	D4							0.044563	0.0741513	0.11847	0.0821711	0.0529953	0.0695414	0.114239	0.0772277	0.0897048	0.0830549	0.0876183	0.0631583	0.0511024	0.0524314	0.0752702
	miR-146a-5p	Naive						CDTX + SHAM						CDTX + SCI
	Naive	0.0004255	0.0042991	0.0006458	0.0008385	0.0009719	0.0001301
	D2							0.0075306	0.0166197	0.0072306	0.0125038	0.0074504	0.006854	0.0074345	0.0132758	0.0019397	0.0064693	0.0014132	0.0039213	0.0092081	0.0090518
	D4							0.0054283	0.0094476	0.0210747	0.0063459	0.0040405	0.0042081	0.0128016	0.0078095	0.014308	0.0172353	0.0112353	0.0055814	0.0100094	0.0046633	0.0086541
	miR-199a-3p	Naive						CDTX + SHAM						CDTX + SCI
	Naive	0.966347	0.879527	0.786922	0.93984	0.76044	0.773568
	D2							0.770265	2.87749	1.78188	1.30382	1.24122	1.24921	0.870169	0.855401	1.24387	0.817819	0.701062	0.912106	0.844491	0.8739
	D4							0.690641	1.45725	2.41964	1.53404	1.76292	1.92043	2.00011	1.78188	2.16488	2.0173	1.85978	1.95777	1.28995	1.60453	1.63923
	miR-206	Naive						CDTX + SHAM						CDTX + SCI
	Naive	0.0004537	0.0011026	0.0006458	0.0043084	0.0009719	5.5e-05
	D2							0.0027846	0.0089747	0.0054516	0.0035996	0.0015069	0.0025837	0.0039634	0.0006254	1.6e-06	7.28e-05	1.5e-06	0.0001127	0.0003188	0.0013197
	D4							0.0068834	0.0093271	0.0063053	0.01198	0.0079273	0.0149017	0.0016102	0.0100954	0.0052907	0.0152565	0.0128565	0.0056535	0.0079955	0.0055102	0.0037812
	miR-378a-3p	Naive						CDTX + SHAM						CDTX + SCI
	Naive	0.0202785	0.0157204	0.018066	0.0126653	0.0080298	0.0199344
	D2							0.0263267	0.0827003	0.0601256	0.0442779	0.0615574	0.0648008	0.0129116	0.0018269	0.0072771	0.0119034	0.0075953	0.0257143	0.0377944	0.0343988
	D4							0.0239102	0.0418821	0.0922348	0.040042	0.0622194	0.100261	0.0208505	0.0271272	0.0305147	0.0327471	0.0235044	0.0736769	0.0690965	0.0611635	0.0674893
	miR-214-3p	Naive						CDTX + SHAM						CDTX + SCI
	Naive	0.211099	0.271725	0.233931	0.192545	0.168265	0.119488
	D2							0.904334	2.73347	1.59768	1.26264	0.714692	0.616603	0.15882	0.274648	0.407141	0.45311	0.278196	0.169711	0.314278	0.333681
	D4							0.460933	1.25725	2.48257	1.59427	0.904334	1.1566	1.45103	1.46978	1.68546	1.75164	1.55386	1.1492	0.883299	0.97257	0.993602
	miR-16-5p	Naive						CDTX + SHAM						CDTX + SCI
	Naive	1.35791	1.11529	1.43867	1.27896	1.13212	0.968417
	D2							1.61141	5.16036	3.21611	3.20238	1.34059	1.36666	1.25456	1.01076	1.27622	1.62526	1.24921	0.941853	1.0847	1.00644
	D4							0.704068	2.32823	4.31151	2.29853	1.59086	2.02162	2.20225	2.02595	2.04336	2.06976	1.94525	1.35791	1.62526	1.44793	1.62874
	miR-223-3p	Naive						CDTX + SHAM						CDTX + SCI
	Naive	0.0004255	0.0038301	0.0006458	0.0008385	0.0009719	2.84e-05
	D2							0.0041723	0.0058755	0.0099666	0.0026115	0.0005941	0.001235	0.0005705	0.0008296	0.0012141	0.0013598	0.0016592	0.0015661	0.0026339	0.0003236
	D4							0.0009114	0.0023315	0.0059133	0.0048154	0.0032483	0.0031323	0.0019522	0.0012063	0.0008714	0.0006698	0.0016915	0.0020115	0.0047845	4.68e-05	0.0020288
	miR-574-3p	Naive						CDTX + SHAM						CDTX + SCI
	Naive	0.0534508	0.0632936	0.0559071	0.0725817	0.0266668	0.042242
	D2							0.0278923	0.129609	0.0812968	0.0794058	0.044946	0.0473142	0.0614258	0.0361339	0.0241674	0.0382827	0.0263831	0.0368364	0.0429713	0.0308429
	D4							0.0129116	0.0592318	0.157131	0.0922348	0.0565084	0.055194	0.0474155	0.0444677	0.0594858	0.047213	0.0488572	0.053795	0.0611635	0.0577304	0.0574839
Figure 3G	miR-20a-5p	Naive						CDTX + SHAM						CDTX + SCI
	Naive	0.0130226	0.0088792	0.0100094	0.0047134	0.0108572	0.0199344
	D2							0.37535	0.888987	0.5758	0.43506	0.211099	0.188066	0.218919	0.138201	0.232932	0.243116	0.170804	0.0548409	0.132129	0.15646
	D4							0.0885606	0.182127	0.359627	0.176375	0.108753	0.116211	0.310934	0.214285	0.231937	0.200105	0.178653	0.142708	0.133836	0.0970946	0.147677
	miR-21-5p	Naive						CDTX + SHAM						CDTX + SCI
	Naive	0.289119	0.243636	0.343827	0.231937	0.226058	0.132412
	D2							2.57452	11.2195	6.26953	3.95787	1.82431	1.69995	2.0965	1.92043	2.99688	2.6302	2.14184	0.381014	1.02381	0.993602
	D4							2.05652	4.71688	8.67902	4.6867	2.87134	3.18871	5.13833	4.97604	6.52965	5.77998	5.19359	2.95233	2.34322	2.15563	2.86521
	miR-199a-5p	Naive						CDTX + SHAM						CDTX + SCI
	Naive	0.0893218	0.0549584	0.0531088	0.087994	0.0550761	0.0628886
	D2							0.142403	0.419521	0.256473	0.131003	0.16541	0.139986	0.0698396	0.0385292	0.151518	0.0732055	0.0596132	0.0795759	0.0837687	0.100476
	D4							0.0914488	0.18448	0.279988	0.217984	0.244158	0.289119	0.329425	0.253202	0.469894	0.347525	0.244681	0.330837	0.174125	0.278196	0.224132

## Sheet: Figure 4
Figure 4A		Naive							CDTX + SHAM							CDTX + SCI
	Naive	4.87	4.98	4.45	5.32	5.6	4.0698
	D2								0.7	0.39	0.86	0.64	2.24	1.77		0.28	0.22	0.39	0.52	0.41	5.39	2.61	2.2
	D4								3.11	4.9	3.81	5.36	8.38	9.49		0.8	3.56	5.23	5.12	2.12	4.4	7.3	7.71	6.63
Figure 4B	ALPL	Naive							CDTX + SHAM							CDTX + SCI
	Naive	0.322452	0.506432	0.23899	0.533116	0.343092	0.0705907
	D2								0.0006655	0.0024387	6.37e-05	0.0095288	0.0025892	0.0025562		0.0274777	0.0116265	0.0060931	0.0122391	0.0202785	0.0232046
	D4								0.0001209	5.83e-05	0.0013774	0.0014162	1e-07	0.0011808		0.0062784	0.0072151	0.0007897	0.0019944	0.0017768	0.0038301	0.0039719	0.0017654	0.001077
	RUNX2	Naive							CDTX + SHAM							CDTX + SCI
	Naive	0.0881825	0.0083808	0.012083	0.0196801	0.0060931	0.0705907
	D2								0.175998	0.151194	0.13909	0.133264	0.161562	0.123385		0.293481	0.133264	0.123649	0.0495945	0.0964734	0.11847
	D4								0.189277	0.152494	0.213827	0.148628	0.149906	0.161217		0.0954469	0.180961	0.174498	0.206631	0.155791	0.159501	0.142708	0.145171	0.139687
	SOX9	Naive							CDTX + SHAM							CDTX + SCI
	Naive	0.238479	0.22849	0.117964	0.321075	0.166119	0.187263
	D2								0.197552	0.24156	0.219388	0.188469	0.245205	0.182517		0.344563	0.234432	0.282999	0.23899	0.30047	0.260901
	D4								0.190496	0.259787	0.190496	0.314951	0.218919	0.170804		0.275236	0.366619	0.293481	0.449249	0.455053	0.389253	0.30047	0.193785	0.236447
	BMP2	Naive							CDTX + SHAM							CDTX + SCI
	Naive	0.0690965	0.0948362	0.167906	0.126594	0.073049	0.091841
	D2								0.0156533	0.0128565	0.0186551	0.0063595	0.0082739	0.0066517		0.0878059	0.0235548	0.0218553	0.0151265	0.0238081	0.021762
	D4								0.0064279	0.0116265	0.0093871	0.0127197	0.0054632	0.0063868		0.0081161	0.0058755	0.0084891	0.0132474	0.0175704	0.0154206	0.0053362	0.0072461	0.0033759
Figure 4C	PAX7	Naive							CDTX + SHAM							CDTX + SCI
	Naive	2.68134	4.37656	1.78188	1.86376	4.03482	2.55259
	D2								0.185271	0.113994	0.116211	0.147677	0.168987	0.145794		0.297273	0.11206	0.167189	1.12247	0.292854	0.525191
	D4								0.489389	0.586995	0.511879	0.676021	1.00214	0.839088		0.114974	0.408887	0.404536	0.569674	0.607437	0.286042	0.271145	0.400232	0.236447
	MYOD1	Naive							CDTX + SHAM							CDTX + SCI
	Naive	0.236953	0.155458	0.516278	0.367404	0.323834	0.269987
	D2								1.26264	1.23327	1.45725	1.508	1.1297	0.830159		1.9	1.46978	1.27896	1.18922	1.09871	1.12729
	D4								0.828385	0.890891	0.674576	0.8739	0.64356	0.552863		1.03261	0.71012	0.543481	0.745938	0.418624	0.937831	1.03704	0.627248	0.958112
	MYF5	Naive							CDTX + SHAM							CDTX + SCI
	Naive	2.12814	3.05514	1.66041	3.54115	2.26436	4.00044
	D2								0.305658	0.328721	0.292854	0.243636	0.321075	0.203559		0.420419	0.33583	0.244158	0.987245	0.50535	0.701062
	D4								0.560006	0.617924	0.560006	0.824848	1.19944	1.13454		0.194616	0.589512	0.519603	0.615285	0.631287	0.396821	0.339441	0.397671	0.258678
	MYOG	Naive							CDTX + SHAM							CDTX + SCI
	Naive	0.102869	0.0924324	0.579508	0.5758	0.59204	0.301114
	D2								0.338716	0.495712	0.366619	0.301114	0.487299	0.399376		0.26146	0.0396159	0.0846697	0.234432	0.138201	0.0881825
	D4								2.89602	3.34239	2.37349	3.5185	3.85755	2.97134		0.572116	1.58407	1.36959	1.87978	1.25456	3.09461	2.18349	1.92867	2.50927
Figure 4D	miR-20a-5p	Naive							CDTX + SHAM							CDTX + SCI
	Naive	0.024849	0.012884	0.023155	0.0120057	0.0121089	0.031645
	D2								0.837294	0.902401	1.03261	0.989359	0.879527	1.08238		0.814327	0.71164	0.879527	0.104421	0.636712	0.408887
	D4								0.446375	0.486258	0.497838	0.383467	0.445421	0.439739		0.750741	0.514074	0.580749	0.509693	0.382647	0.460933	0.650482	0.522948	0.868309
	miR-21-5p	Naive							CDTX + SHAM							CDTX + SCI
	Naive	0.47292	0.108521	0.0402137	0.0433406	0.110867	0.0649396
	D2								1.83214	2.10549	2.30345	2.03029	1.60797	1.67468		1.30103	1.9746	2.11905	0.124979	0.97257	0.464894
	D4								2.12359	2.18349	3.59459	3.2507	1.45103	1.68186		1.57057	1.77427	1.94109	1.87577	2.57452	0.881411	1.10107	1.01944	1.15166
	miR-199a-3p	Naive							CDTX + SHAM							CDTX + SCI
	Naive	0.0825235	0.117209	0.118217	0.0900895	0.170439	0.101774
	D2								0.0908638	0.0578541	0.0586015	0.0622194	0.0339601	0.0565084		0.086686	0.091841	0.0710453	0.103753	0.140887	0.0332412
	D4								0.175998	0.167547	0.418624	0.173011	0.121032	0.208853		0.0466108	0.118978	0.122072	0.13761	0.144242	0.0788978	0.0637011	0.0839481	0.0298688
	miR-214-3p	Naive							CDTX + SHAM							CDTX + SCI
	Naive	0.0346945	0.0645241	0.0711974	0.0254407	0.0258246	0.0483374
	D2								0.0365225	0.0439006	0.0171985	0.0211651	0.0401277	0.0273603		0.0280119	0.0546067	0.0441832	0.0247959	0.0562671	0.0494885
	D4								0.0956513	0.143627	0.275826	0.204432	0.167906	0.217053		0.0351427	0.121291	0.103975	0.121812	0.170439	0.046911	0.0632936	0.0567507	0.037633
Figure 4E	miR-1-3p	Naive							CDTX + SHAM							CDTX + SCI
	Naive	0.0020995	0.000354	0.0087847	0.0010209	0.0014562	0.0023365
	D2								0.0052568	0.0025562	0.0095901	0.0060931	0.0071383	0.0036228		0.0025726	0.0008051	0.005212	0.0002901	0.0039087	0.0018386
	D4								0.0172353	0.0233541	0.0282526	0.0168344	0.0211199	0.0201919		0.0112834	0.0136794	0.0120314	0.0099029	0.0194707	0.0175704	0.0199344	0.0254407	0.015322
	miR-133a-3p	Naive							CDTX + SHAM							CDTX + SCI
	Naive	0.0069277	0.0269536	0.0157541	0.0067811	0.0149656	0.0112593
	D2								0.0606423	0.109219	0.148628	0.0227134	0.0767336	0.142403		0.0207171	0.039871	0.0705907	0.0141861	0.0402998	0.0107416
	D4								0.171537	0.178653	0.250508	0.190496	0.15646	0.153476		0.14332	0.174872	0.193785	0.1984	0.121291	0.184086	0.211552	0.278792	0.344563
	miR-206	Naive							CDTX + SHAM							CDTX + SCI
	Naive	0.0299328	0.0039804	0.0437131	0.0883713	0.0154536	0.0492772
	D2								0.588252	0.987245	0.91406	0.437862	1	1.13941		0.182517	0.287884	0.621903	0.0546067	0.1633	0.10221
	D4								1.25456	1.33202	1.10342	1.03704	1.15166	1.05269		1.30382	1.15413	1.26264	1.23592	0.741165	1.55054	1.69269	1.69269	2.34824
	miR-378a-3p	Naive							CDTX + SHAM							CDTX + SCI
	Naive	0.0902824	0.0411713	0.0650787	0.0094072	0.0125843	0.0620865
	D2								0.253744	0.299187	0.337992	0.234934	0.293481	0.309607		0.0828774	0.0966801	0.215665	0.0578541	0.0800883	0.0952429
	D4								0.72703	0.67026	0.562407	0.657478	0.516278	0.509693		0.303702	0.507517	0.520715	0.487299	0.443519	0.292228	0.409763	0.487299	0.602261

## Sheet: Figure 5
Figure 5B	CT	OB	LPS	MCLPS-	MCLPS+		Figure 5C	OB	OB+CM+
	23	192	575	633	3922			0.986562	3.12638
	21	142	1379	219	3454			1.69578	5.59479
	83	259	1178	442	246			2.56235	8.64785
	24	688	1214	1346	1444			1.12525	3.00522
	41	688	1612	878	1680			2.34658	7.87083
	46	394	878	72	3059
	45	72		234	3351		Figure 5D	OSX					RUNX2
	32	246		293	4017			Ø	OB	LPS	OB+CM+		Ø	OB	LPS	OB+CM+
	37	841		1221				1	2.22665	1.29022			1	5.42658	8.43384
	40	107		92				1	1.7241	2.07703			1	1.13592	6.8623
	80	46		509				1	2.17956		3.56713		1	4.97531		9.15699
	43	530		1463				1	1.14599		2.92463		1	3.96843		6.96845
		587		563				1	1.32599		4.9148		1	2.02235		8.88679
		122		698
		1255		266
		1061
		38.47
		42.02
		77.11
		81.49
		42.22
		72.54
Figure 5E	ATF4	D1					D3					D7					D10
	Ø	3.57159	6.44636	8.1047	4.13091	7.00733	5.96849	5.52604	5.16036	6.78602	7.32935	5.24945	5.27196		9.19514	8.07009	5.63347	5.943	9.59714	7.66616	6.6566
	OB	2.37858	1.95777	2.31829	2.43522	2.22594	3.03559	3.74372	4.60716	5.21586	3.90739	3.63325	4.60716	3.71977	13.1723	3.94941	6.51569	9.35388	5.26069	12.1697	5.20471
	OB+CM+	2.53625	2.88366	3.66447	4.62692	5.06194	5.09454	6.29642	5.44389	5.95573	5.12735	11.3401	14.0154	15.3004	9.49502	12.066	14.0755	13.5728	9.03909	16.3496	14.1662
	ALPL	D1					D3					D7					D10
	Ø	0.0914488	0.555234	0.5758	1.16654	0.083055	0.106679	0.548152	0.41417	0.881411	0.075431	0.177131	0.809117	0.397671	1.00429	0.068949	0.281188	0.917979	0.510785	1.00859	0.169349
	OB	0.17117	0.597129	0.885191	0.912106	0.110394	0.200963	1.0572	0.91406	1.7857	0.267114	0.902401	2.58556	0.97257	2.18349	0.602261	1.41425	2.44566	1.26535	2.5911	0.684755
	OB+CM+	0.471909	2.70438	0.85907	4.39533	1.4022	1.67827	6.17634	3.29976	6.90317	1.95777	1.38136	4.67668	1.22015	1.59427	0.54698	1.1443	4.47121	0.956065	1.20717	0.462909
	BMP2	D1					D3					D7					D10
	Ø	0.0181434	0.0389436	0.029299	0.019934	0.032958	0.0107187	0.0135049	0.015586	0.016691	0.013247	0.00901317	0.0194291	0.027892	0.027419	0.01757	0.0067089	0.0120572	0.008186	0.037956	0.01487
	OB	0.0157204	0.0137087	0.010559	0.008804	0.023656	0.00796133	0.00407523	0.010765	0.010117	0.005124	0.00983952	0.0121608	0.014339	0.026896	0.041972	0.0143694	0.0214385	0.016513	0.038447	0.02112
	OB+CM+	0.0120057	0.0292992	0.030126	0.052096	0.024743	0.0105368	0.0145239	0.017533	0.018575	0.019512	0.0693928	0.097511	0.059741	0.035218	0.071045	0.140286	0.33013	0.099194	0.066344	0.093627
	COL10A1	D1					D3					D7					D10
	Ø	0.00388786	0.0139454	0.031241	0.018221	0.016478	0.00733967	0.00621156	0.022762	0.028802	0.015257	0.0125038	0.00644164	0.010052	0.017836	0.030126	0.009988	0.00681013	0.041525	0.030126	0.031308
	OB	0.00911011	0.00858038	0.015322	0.015889	0.018066	0.00656688	0.00349343	0.028925	0.015454	0.013768	0.00656688	0.00514556	0.013886	0.018775	0.01552	0.00443935	0.00802975	0.037312	0.043713	0.025116
	OB+CM+	0.0112593	0.0199344	0.026327	0.021484	0.029614	0.0983491	0.0946335	2.45615	1.70359	2.37349	0.390087	0.290359	2.93972	1.11291	5.23823	0.12823	0.460932	1.64979	0.50427	3.45139
	RUNX2	D1					D3					D7					D10
	Ø	0.0519846	0.0739928	0.056027	0.12418	0.048131	0.0835897	0.0513216	0.102211	0.11522	0.093227	0.0794058	0.0733623	0.057607	0.150227	0.071656	0.0804317	0.0827003	0.057238	0.126865	0.070289
	OB	0.0960615	0.0790668	0.091841	0.122334	0.077559	0.0645241	0.129609	0.143934	0.114483	0.081471	0.132412	0.132412	0.146419	0.213827	0.120258	0.200963	0.210648	0.152168	0.26202	0.22849
	OB+CM+	0.256473	0.291604	0.257023	0.31027	0.175246	0.335112	0.46192	0.506432		0.545811	0.270565	0.347525	0.362718	0.444469	0.327317	0.478006	0.440681	0.451176	0.485219	0.431353
	ACVR1	D1					D3					D7					D10
	Ø	0.275826	0.449249	0.540003	0.423126	0.277602	0.446375	0.392599	0.373747	0.358859	0.277602	0.354281	0.490437		0.4709	0.290359	0.349763	0.502116	0.64356	0.558809	0.469894
	OB	0.263143	0.296638	0.344563	0.350512	0.271145	0.310934	0.381014	0.297273	0.42132	0.319704	0.365054	0.474948	0.271145	0.742753	0.303053	0.572116	0.607437	0.33727		0.448289
	OB+CM+	0.248373	0.31902	0.352015	0.343827	0.26941	0.361943	0.489389	0.23899	0.306968	0.244681	0.588252		0.189683	0.249438	0.23899	0.564819	0.588252	0.358092	0.42132	0.529705
	SOX9	D1					D3					D7					D10
	Ø	0.0339601	0.0359027		0.052882	0.046313	0.0215766	0.0193876	0.05773	0.032329	0.027011	0.0830549	0.0487528	0.053337	0.041348	0.058727	0.0760797	0.101339	0.073049	0.062219	0.067634
	OB	0.0225199	0.0344725	0.08558	0.041882	0.051102	0.0044109	0.0083094	0.031443	0.024375	0.019471	0.0069723	0.0107416	0.023961	0.010742	0.017646	0.0109271	0.0173463	0.030384	0.004506	0.030646
	OB+CM+	0.0049724	0.0034415	0.029741	0.006106	0.010811	0.0010319	0.0029502	0.008116	0.003479	0.008525	0.0076442	0.0061455	0.002606	0.004574	0.004703	0.0244796	0.0117014	0.004795	0.002803	0.005113
	COMP	D1					D3					D7					D10
	Ø	6.69946	21.8246	8.05696	15.5962	13.5069	10.4323	16.1411	11.3361	12.4873	13.4938	8.4953	13.9855	19.1762	5.20772	15.6866	6.87369	11.1477	8.45173	9.50603	9.52091
	OB	14.9126	24.7081	13.2425	27.5558	17.423	19.9064	41.2897	22.0417	31.0258	29.6865	13.8071	30.4067	14.951	27.4078	22.7194	7.40818	20.4678	8.31827	20.4868	14.4386
	OB+CM+	4.43311	10.0812	4.95071	7.06874	7.16861	0.954021	1.34059	0.94905	1.3516	1.12237	0.313607	0.686222	0.383435	0.485937	0.550405	0.237461	0.187665	0.204047	0.370262	0.162126
Figure 5F	hsa-miR-17-5p	D1							D3							D7							D10
	Ø	0.077228	0.07657	0.014	0.007	0.169349	0.244681	0.129055	0.061821	0.076898	0.009	0.009	0.100047	0.143934	0.141492	0.074469	0.099833	0.004	0.01	0.083411	0.130165	0.080604	0.134122	0.132129	0.006	0.008	0.079917	0.114974	0.11182
	OB	0.096061	0.104869	0.016	0.016	0.164	0.172641	0.139687	0.088561	0.123914	0.011	0.015	0.143013	0.246784	0.246257	0.236953	0.193371	0.021	0.032	0.113508	0.255378	0.224612	0.33013	0.240529	0.025	0.024	0.135855	0.265405	0.228979
	OB+CM+	0.151843	0.20269			0.224612	0.390922	0.308285	0.332256	0.38183			0.437862	0.749136	0.631287	0.308285	0.656072			0.478006	0.624569	0.584489	0.245205	0.72703			0.39344	0.716223	0.525191
	hsa-miR-20a-5p	D1							D3							D7							D10
	Ø	0.305004	0.341627	0.175246	0.21337	0.206631	0.318339	0.210198	0.231937	0.299828	0.15646	0.15282	0.155791	0.211552	0.182908	0.230454	0.246784	0.130165	0.086501	0.10577	0.217518	0.140887	0.263143	0.29474	0.121551	0.168987	0.113751	0.193371	0.18448
	OB	0.509693	0.398523	0.231442	0.222222	0.221747	0.263707	0.244158	0.370562	0.416837	0.171904	0.26202	0.170075	0.329425	0.350512	0.628591	0.54698	0.312268	0.342359	0.168987	0.382647	0.309607	0.623235	0.809117	0.292854	0.399376	0.258125	0.491488	0.380199
	OB+CM+	0.673135	0.840885			0.334396	0.581993	0.4709	0.970491	1.22015			0.713165	1.25188	1.0282	1.63573	1.45414			0.956065	1.2735	0.97674	1.22801	1.86776			0.828385	1.47924	1.04372
	hsa-miR-21-5p	D1							D3							D7							D10
	Ø	8.31547	5.53787	5.905	18.002	6.36414	8.67901	6.03268	5.08365	6.08453	5.374	6.364	7.14357	9.03909	6.6566	8.71623	9.15588	6.743	3.602	7.1283	8.8857	6.80055	10.8187	15.465	6.544	7.408	7.81521	10.9585	8.51349
	OB	12.2219	7.98422	5.55	9.136	6.28296	9.78373	7.61712	6.87369	8.84775	4.657	4.558	5.54973	8.15688	7.06756	10.522	7.1742	7.44	9.215	5.04033	10.6351	7.61712	9.41411	17.8486	6.586	7.899	7.50389	14.1965	11.71
	OB+CM+	11.0527	12.2481			7.56838	10.4546	8.56831	15.7319	18.0792			13.7481	22.3443	19.3189	22.1539	30.668			23.5216	36.0831	36.4711	19.6525	52.5822			36.5493	63.2045	45.7554
	hsa-miR-146a-5p	D1							D3							D7							D10
	Ø	0	0	0	0	0.024064	0.001386	0.000957	0.000661	0.000378	0.00057	0.00076	0.008292	0.00075	0.001023	0.001004	0.004734	1e-05	0.00071	0.012239	0.002628	0.000209	0.001728	0.001019	0.00068	0.00132	0.010788	0.001491	3e-06
	OB	2.3e-05	0.000999	0.00065	0.00082	0.017346	0.000184	0.000199	3e-06	0.000301	0.00038	1e-05	0.006483	0.002016	0.00019	0	0.003304	0.0006	0.00022	0.002475	0.001645	0.002628	0.007726	0.0064	0.00014	0.00094	0.003241	0.00329	0.001289
	OB+CM+	0.001148	0.00771			0.02736	0.021902	0.010336	0.010248	0.020063			0.093827	0.174498	0.147994	0.107596	0.242596			0.219858	0.213827	0.257023	0.208853	0.380199			0.318339	0.327317	0.371356
	hsa-miR-214-3p	D1							D3							D7							D10
	Ø	0.258125	0.30047	0.2071	0.1433	0.544645	0.665972	0.606139	0.449249	0.358859	0.2241	0.2473	0.544645	0.783562	0.722379	0.816071	0.902401	0.2275	0.5895	0.493595	0.921916	0.738	0.925869	0.844491	0.2265	0.2973	0.647704	1.08007	0.917979
	OB	0.396821	0.371356	0.2143	0.1833	0.548152	0.765337	0.699564	0.336549	0.251044	0.1391	0.1588	0.454081	0.693602	0.742753	0.600974	0.702563	0.1675	0.27	0.346782	0.708602	0.722379	0.537698	0.629937	0.1833	0.1921	0.572116	1.05494	0.795386
	OB+CM+	0.241044	0.312936			0.47292	0.604843	0.531976	0.288501	0.303053			0.664549	1.16654	0.945892	0.723926	0.904333			0.896627	1.11291	1.19945	0.399376	0.717757			0.935827	1.36082	1.47608
	hsa-miR-93-5p	D1							D3							D7							D10
	Ø	0.118724	0.100907			0.092038	0.15713	0.107137	0.052656	0.077891			0.069393	0.111343	0.08095	0.155791	0.183692			0.051874	0.105997	0.072737	0.176752	0.152168			0.043156	0.083948	0.123122
	OB	0.131564	0.123914			0.076898	0.136146	0.097511	0.119744	0.113994			0.071045	0.192134	0.141795	0.296638	0.256473			0.06969	0.156795	0.136146	0.247313	0.407141			0.074789	0.169349	0.136146
	OB+CM+	0.166119	0.181738			0.167189	0.212459	0.196709	0.252121	0.344563			0.257023	0.431353	0.32592	0.296638	0.54116			0.249972	0.30047	0.268834	0.188469	0.317658			0.179804	0.323142	0.251044
	hsa-miR-199a-3p	D1							D3							D7							D10
	Ø	0.113994	0.15882	0.056027	0.073205	0.075917	0.127956	0.068361	0.150549	0.288501	0.050021	0.068069	0.110868	0.09668	0.076406	0.182908	0.24156	0.124446	0.13673	0.071503	0.113751	0.087058	0.186863	0.202257	0.168987	0.096473	0.091449	0.097303	0.089897
	OB	0.129886	0.142708	0.026781	0.080088	0.078393	0.104645	0.10134	0.147362	0.148947	0.049383	0.087618	0.112781	0.12418	0.101557	0.196709	0.20487	0.162255	0.133264	0.083948	0.135275	0.093227	0.30047	0.401948	0.233431	0.175622	0.111343	0.190089	0.118978
	OB+CM+			0.052995	0.078729	0.174872	0.106908	0.101557			0.113751	0.13673	0.182908	0.360398	0.24573			0.196709	0.301759	0.337992	0.441625	0.265405			0.15646	0.223175	0.352769	0.409763	0.480056
	hsa-miR-199a-5p	D1							D3							D7							D10
	Ø	0.121551	0.165056	0.058227	0.078561	0.077891	0.136438	0.065779	0.15646	0.282999	0.054026	0.066344	0.104645	0.097929	0.076898	0.188873	0.247842	0.137905	0.122596	0.067057	0.1123	0.086501	0.201825	0.20487	0.158481	0.102211	0.08095	0.105093	0.08875
	OB	0.134986	0.156125	0.027127	0.082171	0.081471	0.110158	0.081996	0.162255	0.15882	0.043433	0.069541	0.099194	0.124979	0.098349	0.2208	0.206189	0.143627	0.134986	0.082347	0.147994	0.092038	0.290981	0.365054	0.24573	0.144861	0.109923	0.182908	0.124446
	OB+CM+			0.056872	0.086131	0.181738	0.104198	0.098982			0.1123	0.127409	0.185271	0.349015	0.257023			0.185668	0.319704	0.314951	0.450211	0.284821			0.134986	0.24573	0.376154	0.379387	0.476984

## Sheet: Figure 6
Figure 6A		NT	Vector	Control oligo	miR-20a-5p inhibitors	Control oligo	miR-214-3p mimics		Figure 6B	miR-20a-5p inhibitors			miR-214-3p mimics
	O177	100	101.004	96.7871	104.016	104.618	98.5944			Control oligo	miR-20a-5p inhibitors		Control oligo	miR-214-3p mimics
	O181	100	94.6541	104.403	98.4277	102.201	99.6855			1.10815	0.728586		1.35212	75.4866
	O182	100	106.579	94.7368	98.9035	98.4649	94.0789			0.511879	0.418624		1.00644	63.0694
	O140	100	99.2263	96.1315	101.547	105.029	102.708			0.656072	0.357325		1.06899	77.8256
	O196	100	100.781	103.125	96.6146	93.75	103.906			1.34347	0.631287		1.11025	75.4227
										0.556423	0.27289
										0.929839	0.432276
Figure 6C	NT	Vector	CTL inhibitors	miR-20a-5p inhibitors	miR-199a-5p inhibitors	CTL mimics	miR-146a-5p mimics	miR-214-3p mimics	Mix CTL	Mix
	1.393	1	0.897	0.671	0.746	0.531	0.790594	0.414153	1.02998	0.537
	1.328	1	1.069	0.871	0.375	0.976	0.904954	1.03285	1.10503	0.266
	0.696	1	0.594	0.607	0.282	0.96874	0.414925	0.249392	0.992205	0.46
	1.101	1	1.329	0.828	0.84748	1.18607	0.942205	0.405131	0.968002	0.215122
	0.525	1	0.895	0.685	1.00936	0.96266	0.530612	0.652494	1.15867	0.168136
	0.579	1	0.791	0.503	0.8293	1.241	0.487297	0.454324	1.00637	0.518022
	0.896	1	1.128	0.664	0.506667	0.910003	1.088	0.57	0.804683	0.832479
	0.82	1	1.111	0.813	0.252694	0.993144	0.33824	0.966	0.857762	0.715758
	1.613	1	1.016	0.743	0.402243	0.98139	0.531668	0.471395	1.02976	0.635254
	1.129	1	0.415	0.414687	0.384642	0.609829	0.360906	0.827783	0.658231	0.654006
	0.622282	1	0.87389	0.495919	1.01308	0.779198	0.985043	0.993993	0.893344	0.408485
	0.497878	1	1.2474	0.63817	0.757401	1.10255	0.89697	0.330909	0.6955	0.680342
	1.17699	1	0.74341	0.534188	0.82735	0.474053	0.821146	0.984916	1.22289
	1.52778	1	1.026	0.533939		1.25786	1.18575	0.515645	1.09891
	0.375152	1	1.32419	0.541589		1.1547	0.630084	0.264727
	0.950869	1	1.03134	0.391572			0.671597	0.978005
	0.963646	1	0.999538	0.343619			0.746994	0.617021
	0.998948	1	0.936325	0.76204			0.992308	1.05319
	0.827218	1	0.95697	0.723404
	0.827243	1	0.842408	0.640171
	0.544444	1	1.18792
		1	1.04313
		1	0.799962
		1	0.551804
		1	0.817949
Figure 6D	MTOR	Control oligo	miR-20a-5p inhibitors		SOX9	Control oligo	miR-20a-5p inhibitors		RUNX2	Control oligo	miR-20a-5p inhibitors
	O85	0.861507	0.560987		O85	0.842179	0.852631		O85	1.15774	0.617086
	O161	0.544576	0.827608		O161	0.857196	0.997004		O161	1.21412	0.75313
	O181	0.88383	0.580792		O181	0.978194	1.06569		O181	0.903946	0.522712
	O140	0.995388	0.0840872		O140	0.94061	0.84128		O140	0.919565	0.142435
	O177	1.44954	0.155969		O177	0.77398	1.12993		O177	1.11314	0.237909
	O193	0.573453	0.661786						O185	0.822836	1.10288
	OSX	Control oligo	miR-214-3p mimics		SOX9	Control oligo	miR-214-3p mimics		RUNX2	Control oligo	miR-214-3p mimics
	O85	0.548628	0.0358585		O161	0.857196	0.48514		O85	1.15774	0.467411
	O140	0.777107	0.0329894		O181	0.978194	0.0973584		O161	1.21412	0.907603
	O177	0.546109	0.015753		O140	0.94061	0.0358605		O181	0.903946	0.388004
	O193	0.793273	0.22213		O177	0.77398	0.73814		O140	0.919565	0.3455
					O193	0.842179	0.865921		O177	1.11314	0.711164
									O185	0.822836	0.122263
									O193	0.662421	0.738644

## Sheet: Figure S3
Figure S3A		Control oligo	miR-17-5p mimic		Figure S3B	Vector	Control inhibitor	146a-5p inhibitor	214-3p inhibitor	Control mimic	20a-5p mimic	199a-5p mimic
	O140	1.322	1.379			1	0.897	0.805	0.838	0.531	0.44	1.228
	O177	2.1	2.564			1	1.069	0.868	1.318	0.976	1.45	0.911
	O182	2.189	2.254			1	0.594	1.04	0.656	0.96874	1.09	0.99623
						1	1.329	1.183	0.737	1.18607	1.413	1.00572
Figure S3C	Control mimic	20a-5p mimic	Control inhibitor	214-3p inhibitor		1	0.895	0.83	0.897	0.96266	0.915	1.17899
	1.32948	34.9466	0.954718	0.559842		1	0.791	0.513	1.037	1.241	1.192
	1.16592	60.3794	1.64895	0.846378		1	1.128		0.893	1.426	0.999
	0.852674	48.4176	1.12695	0.395691		1	1.111		0.49	0.83535	0.971
						1	1.016			0.97713	1.301
Figure S3D	RUNX2					1	0.415			0.98139
	Control mimic	20a-5p mimic	Control inhibitor	214-3p inhibitor		1	0.87389
	1.13708	1.01873	1.08239	1.82936		1	1.2474
	1.07357	1.19733	1.08858	3.52314		1	0.74341
	0.867395	1.7286	1.22694	2.76379		1	1.026
						1	0.73
