# Supplementary material for: Spinal cord injury dysregulates fibro-adipogenic progenitors miRNAs signaling to promote neurogenic heterotopic ossifications
Source: Commun Biol. 2023 Sep 12;6:932. doi: 10.1038/s42003-023-05316-w (PMC10497574; doi:10.1038/s42003-023-05316-w)
Supplement: Supplementary file 4 — Supplementary Data 2 [file 42003_2023_5316_MOESM4_ESM.xlsx]

## Sheet: miRnome screening
miRname (mouse)	microRNA target sequence	Corresponding miRCURY LNA™ miRNA PCR Assay (Cat No)
mmu-miR-3107-5p	UCCUGUACUGAGCUGCCCCGAG	YP00204001
mmu-miR-218-5p	UUGUGCUUGAUCUAACCAUGU	YP00206034
mmu-miR-148b-3p	UCAGUGCAUCACAGAACUUUGU	YP00204047
mmu-miR-297c-5p	AUGUAUGUGUGCAUGUACAUGU	YP00205006
mmu-miR-127-3p	UCGGAUCCGUCUGAGCUUGGCU	YP00204048
mmu-miR-411-5p	UAGUAGACCGUAUAGCGUACG	YP00204531
mmu-miR-335-5p	UCAAGAGCAAUAACGAAAAAUGU	YP02119293
mmu-miR-196b-5p	UAGGUAGUUUCCUGUUGUUGGG	YP00204555
mmu-miR-26b-5p	UUCAAGUAAUUCAGGAUAGGU	YP00204172
mmu-miR-22-3p	AAGCUGCCAGUUGAAGAACUGU	YP00204606
mmu-miR-590-5p	GAGCUUAUUCAUAAAAGUGCAG	YP00204222
mmu-miR-183-5p	UAUGGCACUGGUAGAAUUCACU	YP00206030
mmu-miR-323-3p	CACAUUACACGGUCGACCUCU	YP00204278
mmu-miR-326-3p	CCUCUGGGCCCUUCCUCCAGU	YP00205187
mmu-miR-130b-3p	CAGUGCAAUGAUGAAAGGGCAU	YP00204317
mmu-miR-26a-5p	UUCAAGUAAUCCAGGAUAGGCU	YP00206023
mmu-miR-1a-3p	UGGAAUGUAAAGAAGUAUGUAU	YP00204344
mmu-miR-133a-3p	UUUGGUCCCCUUCAACCAGCUG	YP00204788
mmu-miR-574-3p	CACGCUCAUGCACACACCCACA	YP00206011
mmu-miR-20b-5p	CAAAGUGCUCAUAGUGCAGGUAG	YP00204755
mmu-let-7i-5p	UGAGGUAGUAGUUUGUGCUGUU	YP00204394
mmu-let-7c-5p	UGAGGUAGUAGGUUGUAUGGUU	YP00204767
mmu-miR-615-3p	UCCGAGCCUGGGUCUCCCUCUU	YP00204453
rno-miR-136-5p	ACUCCAUUUGUUUUGAUGAUGGA	YP00204779
mmu-miR-544-3p	AUUCUGCAUUUUUAGCAAGCUC	YP00205580
mmu-miR-122-5p	UGGAGUGUGACAAUGGUGUUUG	YP00205664
mmu-miR-224-5p	UAAGUCACUAGUGGUUCCGUU	YP00205153
mmu-miR-16-5p	UAGCAGCACGUAAAUAUUGGCG	YP00205702
mmu-miR-683	CCUGCUGUAAGCUGUGUCCUC	YP00205102
mmu-miR-30c-2-3p	CUGGGAGAAGGCUGUUUACUCU	YP00205632
mmu-miR-802-5p	UCAGUAACAAAGAUUCAUCCUU	YP00205002
mmu-miR-33-5p	GUGCAUUGUAGUUGCAUUGCA	YP00205690
rno-miR-190b-5p	UGAUAUGUUUGAUAUUAGGUU	YP00205110
mmu-miR-202-5p	UUCCUAUGCAUAUACUUCUUU	YP00205654
mmu-miR-330-5p	UCUCUGGGCCUGUGUCUUAGGC	YP00204372
mmu-miR-449c-5p	AGGCAGUGCAUUGCUAGCUGG	YP00205726
rno-miR-214-3p	ACAGCAGGCACAGACAGGCAG	YP00205512
mmu-miR-337-3p	UUCAGCUCCUAUAUGAUGCCU	YP00205085
mmu-miR-351-5p	UCCCUGAGGAGCCCUUUGAGCCUG	YP00205011
mmu-miR-291a-5p	CAUCAAAGUGGAGGCCCUCUCU	YP00205063
mmu-miR-383-5p	AGAUCAGAAGGUGACUGUGGCU	YP00205000
mmu-miR-466a-3p	UAUACAUACACGCACACAUAAGA	YP00205027
mmu-miR-452-5p	UGUUUGCAGAGGAAACUGAGAC	YP00205590
rno-miR-148b-5p	GAAGUUCUGUUAUACACUCAGG	YP00205108
mmu-miR-467d-5p	UAAGUGCGCGCAUGUAUAUGCG	YP00205212
mmu-miR-297b-5p	AUGUAUGUGUGCAUGAACAUGU	YP00205005
mmu-miR-500-3p	AAUGCACCUGGGCAAGGGUUCA	YP00205093
mmu-miR-370-3p	GCCUGCUGGGGUGGAACCUGGU	YP00204011
mmu-miR-205-5p	UCCUUCAUUCCACCGGAGUCUG	YP00204487
rno-miR-493-3p	UGAAGGUCUACUGUGUGCCAG	YP00205141
mmu-miR-214-3p	ACAGCAGGCACAGACAGGCAGU	YP00204510
mmu-miR-192-5p	CUGACCUAUGAAUUGACAGCC	YP00204099
mmu-miR-221-3p	AGCUACAUUGUCUGCUGGGUUUC	YP00204532
mmu-miR-339-5p	UCCCUGUCCUCCAGGAGCUCACG	YP00206007
mmu-let-7g-5p	UGAGGUAGUAGUUUGUACAGUU	YP00204565
mmu-miR-873a-5p	GCAGGAACUUGUGAGUCUCCU	YP00204175
mmu-miR-374b-5p	AUAUAAUACAACCUGCUAAGUG	YP00204608
mmu-miR-126a-3p	UCGUACCGUGAGUAAUAAUGCG	YP00204227
mmu-miR-137-3p	UUAUUGCUUAAGAAUACGCGUAG	YP00206062
mmu-miR-203-3p	GUGAAAUGUUUAGGACCACUAG	YP00205914
mmu-miR-146a-5p	UGAGAACUGAAUUCCAUGGGUU	YP00204688
mmu-miR-212-3p	UAACAGUCUCCAGUCACGGCCA	YP00206022
mmu-miR-181d-5p	AACAUUCAUUGUUGUCGGUGGGU	YP00204789
mmu-miR-99b-5p	CACCCGUAGAACCGACCUUGCG	YP00205983
mmu-miR-30d-5p	UGUAAACAUCCCCGACUGGAAG	YP00206047
mmu-miR-139-3p	UGGAGACGCGGCCCUGUUGGAG	YP00205162
mmu-miR-495-3p	AAACAAACAUGGUGCACUUCUU	YP00206015
mmu-miR-155-5p	UUAAUGCUAAUUGUGAUAGGGGU	YP02119303
mmu-miR-219a-5p	UGAUUGUCCAAACGCAAUUCU	YP00204780
mmu-miR-217-5p	UACUGCAUCAGGAACUGACUGGA	YP00205070
mmu-miR-100-5p	AACCCGUAGAUCCGAACUUGUG	YP00205689
mmu-miR-672-5p	UGAGGUUGGUGUACUGUGUGUGA	YP00205170
mmu-let-7e-5p	UGAGGUAGGAGGUUGUAUAGUU	YP00205711
mmu-miR-124-3p	UAAGGCACGCGGUGAAUGCC	YP00206026
mmu-miR-539-5p	GGAGAAAUUAUCCUUGGUGUGU	YP00205656
mmu-miR-871-5p	UAUUCAGAUUAGUGCCAGUCAUG	YP00205582
mmu-miR-301a-3p	CAGUGCAAUAGUAUUGUCAAAGC	YP00205601
rno-miR-200b-3p	UAAUACUGCCUGGUAAUGAUGAC	YP00205111
mmu-miR-339-3p	UGAGCGCCUCGGCGACAGAGCCG	YP00205686
rno-miR-223-3p	UGUCAGUUUGUCAAAUACCCC	YP00205120
mmu-miR-541-5p	AAGGGAUUCUGAUGUUGGUCACACU	YP00205725
mmu-miR-291a-3p	AAAGUGCUUCCACUUUGUGUGC	YP00205060
mmu-miR-342-5p	AGGGGUGCUAUCUGUGAUUGAG	YP00205185
mmu-miR-208b-3p	AUAAGACGAACAAAAGGUUUGU	YP00204636
mmu-miR-362-3p	AACACACCUGUUCAAGGAUUCA	YP00205012
mmu-let-7a-1-3p	CUAUACAAUCUACUGUCUUUCC	YP00205586
mmu-miR-384-3p	AUUCCUAGAAAUUGUUCACAAU	YP00205079
mmu-miR-466c-5p	UGAUGUGUGUGUGCAUGUACAUAU	YP00206013
mmu-miR-453	AGGUUGCCUCAUAGUGAGCUUGCA	YP00205020
rno-miR-201-5p	CACUCAGUAAGGCAUUGUUC	YP00205506
mmu-miR-467e-5p	AUAAGUGUGAGCAUGUAUAUGU	YP00205213
mmu-miR-20a-3p	ACUGCAUUACGAGCACUUAAAG	YP00205178
mmu-miR-501-3p	AAUGCACCCGGGCAAGGAUUUG	YP00205037
mmu-miR-186-5p	CAAAGAAUUCUCCUUUUGGGCU	YP00206053
mmu-miR-363-3p	AAUUGCACGGUAUCCAUCUGUA	YP00204726
mmu-miR-101b-3p	UACAGUACUGUGAUAGCUGAA	YP00205072
mmu-miR-298-5p	GGCAGAGGAGGGCUGUUCUUCCC	YP00205092
mmu-miR-499-5p	UUAAGACUUGCAGUGAUGUUU	YP00205935
mmu-miR-129-5p	CUUUUUGCGGUCUGGGCUUGC	YP00204534
mmu-miR-320-3p	AAAAGCUGGGUUGAGAGGGCGA	YP00206042
mmu-miR-181a-5p	AACAUUCAACGCUGUCGGUGAGU	YP00206081
mmu-miR-378a-3p	ACUGGACUUGGAGUCAGAAGG	YP00204179
mmu-miR-300-3p	UAUGCAAGGGCAAGCUCUCUUC	YP00205066
mmu-miR-21a-5p	UAGCUUAUCAGACUGAUGUUGA	YP00204230
mmu-miR-130a-3p	CAGUGCAAUGUUAAAAGGGCAU	YP00204658
mmu-miR-142-3p	UGUAGUGUUUCCUACUUUAUGGA	YP00204291
mmu-miR-381-3p	UAUACAAGGGCAAGCUCUCUGU	YP00205887
mmu-miR-149-5p	UCUGGCUCCGUGUCUUCACUCCC	YP00204321
mmu-miR-29c-3p	UAGCACCAUUUGAAAUCGGUUA	YP00204729
mmu-miR-409-3p	GAAUGUUGCUCGGUGAACCCCU	YP00204358
mmu-miR-23b-3p	AUCACAUUGCCAGGGAUUACC	YP00204790
mmu-miR-147-3p	GUGUGCGGAAAUGCUUCUGCUA	YP00204368
mmu-miR-106b-5p	UAAAGUGCUGACAGUGCAGAU	YP00205884
mmu-miR-151-3p	CUAGACUGAGGCUCCUUGAGG	YP00205163
mmu-miR-17-5p	CAAAGUGCUUACAGUGCAGGUAG	YP02119304
mmu-miR-182-5p	UUUGGCAAUGGUAGAACUCACACCG	YP00205089
mmu-miR-19a-3p	UGUGCAAAUCUAUGCAAAACUGA	YP00205862
mmu-miR-125a-3p	ACAGGUGAGGUUCUUGGGAGCC	YP00204446
mmu-miR-134-5p	UGUGACUGGUUGACCAGAGGGG	YP00205989
mmu-miR-675-3p	CUGUAUGCCCUAACCGCUCAGU	YP00205227
mmu-miR-484	UCAGGCUCAGUCCCCUCCCGAU	YP00205636
mmu-miR-151-5p	UCGAGGAGCUCACAGUCUAGU	YP00204007
mmu-miR-669b-5p	AGUUUUGUGUGCAUGUGCAUGU	YP00205628
mmu-miR-875-3p	CCUGAAAAUACUGAGGCUAUG	YP00205246
mmu-miR-30a-5p	UGUAAACAUCCUCGACUGGAAG	YP00205695
rno-miR-200c-3p	UAAUACUGCCGGGUAAUGAUG	YP00205505
mmu-miR-376c-3p	AACAUAGAGGAAAUUUCACGU	YP00205987
rno-miR-224-5p	CAAGUCACUAGUGGUUCCGUUU	YP00205514
mmu-miR-340-5p	UUAUAAAGCAAUGAGACUGAUU	YP00206068
rno-miR-377-3p	UGAAUCACACAAAGGCAACUUUU	YP00205538
mmu-miR-344-3p	UGAUCUAGCCAAAGCCUGACUGU	YP00205008
rno-miR-505-3p	GUCAACACUUGCUGGUUUCC	YP00205143
mmu-miR-362-5p	AAUCCUUGGAACCUAGGUGUGAAU	YP00205073
mmu-miR-297a-5p	AUGUAUGUGUGCAUGUGCAUGU	YP00206016
mmu-miR-384-5p	UGUAAACAAUUCCUAGGCAAUGU	YP00205189
mmu-miR-292-3p	AAAGUGCCGCCAGGUUUUGAGUGU	YP00205188
mmu-miR-449b	AGGCAGUGUUGUUAGCUGGC	YP00205016
rno-miR-290	UCUCAAACUAUGGGGGCA	YP00206027
mmu-miR-493-3p	UGAAGGUCCUACUGUGUGCCAGG	YP00205087
mmu-miR-425-3p	AUCGGGAAUGUCGUGUCCGCC	YP00205156
mmu-miR-503-5p	UAGCAGCGGGAACAGUACUGCAG	YP00205094
mmu-miR-187-3p	UCGUGUCUUGUGUUGCAGCCGG	YP00204018
mmu-miR-18a-3p	ACUGCCCUAAGUGCUCCUUCUG	YP00205174
mmu-miR-369-5p	AGAUCGACCGUGUUAUAUUCGC	YP00206014
mmu-miR-9-5p	UCUUUGGUUAUCUAGCUGUAUGA	YP00204513
mmu-miR-148a-3p	UCAGUGCACUACAGAACUUUGU	YP00205867
mmu-miR-199a-3p	ACAGUAGUCUGCACAUUGGUUA	YP00204536
mmu-miR-331-3p	GCCCCUGGGCCUAUCCUAGAA	YP00206046
mmu-miR-494-3p	UGAAACAUACACGGGAAACCUC	YP00204579
mmu-miR-207	GCUUCUCCUGGCUCUCCUCCCUC	YP00205084
mmu-miR-365-3p	UAAUGCCCCUAAAAAUCCUUAU	YP00204622
mmu-miR-188-5p	CAUCCCUUGCAUGGUGGAGGG	YP00204239
mmu-miR-299a-3p	UAUGUGGGACGGUAAACCGCUU	YP00205071
mmu-miR-20a-5p	UAAAGUGCUUAUAGUGCAGGUAG	YP00204292
mmu-miR-29a-3p	UAGCACCAUCUGAAAUCGGUUA	YP00204698
mmu-miR-28a-5p	AAGGAGCUCACAGUCUAUUGAG	YP00204322
mmu-miR-377-3p	AUCACACAAAGGCAACUUUUGU	YP00204733
mmu-let-7f-5p	UGAGGUAGUAGAUUGUAUAGUU	YP00204359
mmu-miR-301b-3p	CAGUGCAAUGGUAUUGUCAAAGC	YP00205065
mmu-miR-9-3p	AUAAAGCUAGAUAACCGAAAGU	YP00204620
mmu-miR-874-3p	CUGCCCUGGCCCGAGGGACCGA	YP00204761
mmu-miR-96-5p	UUUGGCACUAGCACAUUUUUGCU	YP00204417
mmu-miR-23a-3p	AUCACAUUGCCAGGGAUUUCC	YP00204772
mmu-miR-107-3p	AGCAGCAUUGUACAGGGCUAUCA	YP00204468
mmu-miR-27b-3p	UUCACAGUGGCUAAGUUCUGC	YP00205915
mmu-miR-598-3p	UACGUCAUCGUCGUCAUCGUUA	YP00205045
mmu-miR-361-5p	UUAUCAGAAUCUCCAGGGGUAC	YP00206054
mmu-miR-675-5p	UGGUGCGGAAAGGGCCCACAGU	YP00205097
mmu-miR-877-5p	GUAGAGGAGAUGGCGCAGGG	YP00205626
mmu-miR-687	CUAUCCUGGAAUGCAGCAAUGA	YP00205232
mmu-miR-204-5p	UUCCCUUUGUCAUCCUAUGCCU	YP00206072
rno-miR-1-3p	UGGAAUGUAAAGAAGUGUGUAU	YP00205104
mmu-miR-10b-5p	UACCCUGUAGAACCGAAUUUGUG	YP00205637
rno-miR-207	CUUCUCCUGGCUCUCCUCCCUUU	YP00205509
mmu-miR-465b-5p	UAUUUAGAAUGGUGCUGAUCUG	YP00205668
rno-miR-337-3p	UUCAGCUCCUAUAUGAUGCCUUU	YP00205125
mmu-miR-412-3p	UUCACCUGGUCCACUAGCCG	YP00205587
rno-miR-381-3p	UAUACAAGGGCAAGCUCU	YP00205540
mmu-miR-345-3p	CCUGAACUAGGGGUCUGGAGAC	YP00205009
rno-miR-208a-3p	AUAAGACGAGCAAAAAGC	YP00205974
mmu-miR-376a-3p	AUCGUAGAGGAAAAUCCACGU	YP00205059
mmu-miR-297a-3p	UAUACAUACACACAUACCCAUA	YP00205004
mmu-miR-429-3p	UAAUACUGUCUGGUAAUGCCGU	YP00205068
mmu-miR-592-5p	AUUGUGUCAAUAUGCGAUGAUGU	YP00205044
mmu-miR-465a-3p	GAUCAGGGCCUUUCUAAGUAGA	YP00205023
rno-miR-293-5p	ACUCAAACUGUGUGACACUUU	YP00205519
mmu-miR-470-5p	UUCUUGGACUGGCACUGGUGAGU	YP00205216
mmu-miR-450a-2-3p	AUUGGGGAUGCUUUGCAUUCAU	YP00205588
mmu-miR-509-3p	UGAUUGACAUUUCUGUAAUGG	YP00205038
mmu-miR-129-2-3p	AAGCCCUUACCCCAAAAAGCAU	YP00206067
mmu-miR-487b-3p	AAUCGUACAGGGUCAUCCACUU	YP00204489
mmu-miR-18b-5p	UAAGGUGCAUCUAGUGCUGUUAG	YP00205076
mmu-miR-154-5p	UAGGUUAUCCGUGUUGCCUUCG	YP00204518
mmu-let-7d-5p	AGAGGUAGUAGGUUGCAUAGUU	YP00204124
mmu-miR-140-5p	CAGUGGUUUUACCCUAUGGUAG	YP00204540
mmu-miR-302a-3p	UAAGUGCUUCCAUGUUUUGGUGA	YP00206059
mmu-miR-193a-3p	AACUGGCCUACAAAGUCCCAGU	YP00204591
mmu-miR-195a-5p	UAGCAGCACAGAAAUAUUGGC	YP00205869
mmu-miR-324-3p	CCACUGCCCCAGGUGCUGCU	YP00205151
mmu-miR-211-5p	UUCCCUUUGUCAUCCUUUGCCU	YP00205091
mmu-miR-150-5p	UCUCCCAACCCUUGUACCAGUG	YP00204660
mmu-miR-152-3p	UCAGUGCAUGACAGAACUUGG	YP00204294
mmu-miR-200a-3p	UAACACUGUCUGGUAACGAUGU	YP00204707
mmu-miR-210-3p	CUGUGCGUGUGACAGCGGCUGA	YP00204333
mmu-miR-451a	AAACCGUUACCAUUACUGAGUU	YP00204734
mmu-miR-25-3p	CAUUGCACUUGUCUCGGUCUGA	YP00204361
mmu-miR-32-5p	UAUUGCACAUUACUAAGUUGCA	YP00204792
mmu-miR-92b-3p	UAUUGCACUCGUCCCGGCCUCC	YP00204384
mmu-miR-135a-5p	UAUGGCUUUUUAUUCCUAUGUGA	YP00204762
mmu-miR-106a-5p	CAAAGUGCUAACAGUGCAGGUAG	YP00205061
mmu-miR-302b-3p	UAAGUGCUUCCAUGUUUUAGUAG	YP00204773
mmu-miR-185-5p	UGGAGAGAAAGGCAGUUCCUGA	YP00206037
mmu-miR-30c-5p	UGUAAACAUCCUACACUCUCAGC	YP00204783
mmu-miR-654-5p	UGGUAAGCUGCAGAACAUGUGU	YP00205046
mmu-miR-379-5p	UGGUAGACUAUGGAACGUAGG	YP00205658
mmu-miR-676-3p	CCGUCCUGAGGUUGUUGAGCU	YP00206025
mmu-miR-125b-5p	UCCCUGAGACCCUAACUUGUGA	YP00205713
mmu-miR-741-3p	UGAGAGAUGCCAUUCUAUGUAGA	YP00205237
mmu-miR-342-3p	UCUCACACAGAAAUCGCACCCGU	YP00205625
rno-miR-105	CAAGUGCUCAGAUGUCUGUGGU	YP00205105
mmu-miR-30e-5p	UGUAAACAUCCUUGACUGGAAG	YP00204714
rno-miR-20b-3p	ACUGCAGUGUGAGCACUUCUGG	YP00205115
mmu-miR-208a-3p	AUAAGACGAGCAAAAAGCUUGU	YP00205619
rno-miR-338-3p	UCCAGCAUCAGUGAUUUUGUUGA	YP00205126
mmu-miR-34b-3p	AAUCACUAACUCCACUGCCAUC	YP00205086
mmu-miR-504-5p	AGACCCUGGUCUGCACUCUAUC	YP00204396
mmu-miR-345-5p	GCUGACCCCUAGUCCAGUGCUU	YP00205010
rno-miR-551b-3p	GGCGACCCAUACUUGGUUUCAGU	YP00205145
mmu-miR-376b-3p	AUCAUAGAGGAACAUCCACUU	YP00205058
mmu-miR-343	UCUCCCUUCAUGUGCCCAGA	YP00205007
mmu-miR-434-3p	UUUGAACCAUCACUCGACUCCU	YP00205190
mmu-miR-293-3p	AGUGCCGCAGAGUUUGUAGUGU	YP00205003
mmu-miR-465a-5p	UAUUUAGAAUGGCACUGAUGUGA	YP00205024
mmu-miR-670-5p	AUCCCUGAGUGUAUGUGGUGAA	YP00205001
mmu-miR-488-3p	UUGAAAGGCUGUUUCUUGGUC	YP00205035
mmu-miR-463-3p	UGAUAGACACCAUAUAAGGUAG	YP00205021
mmu-miR-511-5p	AUGCCUUUUGCUCUGCACUCA	YP00205591
mmu-miR-433-3p	AUCAUGAUGGGCUCCUCGGUGU	YP00204036
mmu-miR-708-5p	AAGGAGCUUACAAUCUAGCUGGG	YP00204490
mmu-miR-15a-5p	UAGCAGCACAUAAUGGUUUGUG	YP00204066
mmu-miR-450a-5p	UUUUGCGAUGUGUUCCUAAUAU	YP00206085
mmu-miR-132-3p	UAACAGUCUACAGCCAUGGUCG	YP00206035
mmu-miR-760-3p	CGGCUCUGGGUCUGUGGGGA	YP00204549
mmu-miR-133b-3p	UUUGGUCCCCUUCAACCAGCUA	YP00206058
mmu-miR-7a-5p	UGGAAGACUAGUGAUUUUGUUGU	YP00205877
mmu-miR-143-3p	UGAGAUGAAGCACUGUAGCUC	YP00205992
mmu-miR-325-3p	UUUAUUGAGCACCUCCUAUCAA	YP00205088
mmu-miR-15b-5p	UAGCAGCACAUCAUGGUUUACA	YP00204243
mmu-miR-744-5p	UGCGGGGCUAGGGCUAACAGCA	YP00204663
mmu-miR-215-5p	AUGACCUAUGAUUUGACAGAC	YP00205150
mmu-miR-93-5p	CAAAGUGCUGUUCGUGCAGGUAG	YP00204715
mmu-miR-425-5p	AAUGACACGAUCACUCCCGUUGA	YP00204337
mmu-miR-431-5p	UGUCUUGCAGGCCGUCAUGCA	YP00204737
mmu-miR-375-3p	UUUGUUCGUUCGGCUCGCGUGA	YP00204362
mmu-let-7b-5p	UGAGGUAGUAGGUUGUGUGGUU	YP00204750
mmu-miR-138-5p	AGCUGGUGUUGUGAAUCAGGCCG	YP00206078
mmu-miR-190a-5p	UGAUAUGUUUGAUAUAUUAGGU	YP00204763
mmu-miR-296-5p	AGGGCCCCCCCUCAAUCCUGU	YP00204436
mmu-miR-302c-3p	AAGUGCUUCCAUGUUUCAGUGG	YP00205064
mmu-miR-449a-5p	UGGCAGUGUAUUGUUAGCUGGU	YP00204481
mmu-miR-324-5p	CGCAUCCCCUAGGGCAUUGGUGU	YP00204057
mmu-miR-667-3p	UGACACCUGCCACCCAGCCCAAG	YP00205048
mmu-miR-490-3p	CAACCUGGAGGACUCCAUGCUG	YP00205999
mmu-miR-679-5p	GGACUGUGAGGUGACUCUUGGU	YP00205581
mmu-miR-684	AGUUUUCCCUUCAAGUCAA	YP00205643
mmu-miR-742-3p	GAAAGCCACCAUGCUGGGUAAA	YP00205238
mmu-miR-206-3p	UGGAAUGUAAGGAAGUGUGUGG	YP00206073
rno-miR-143-3p	UGAGAUGAAGCACUGUAGCUCA	YP00205106
mmu-let-7a-5p	UGAGGUAGUAGGUUGUAUAGUU	YP00205727
mmu-miR-290a-3p	AAAGUGCCGCCUAGUUUUAAGCCC	YP00205180
mmu-miR-292-5p	ACUCAAACUGGGGGCUCUUUUG	YP00205722
rno-miR-339-3p	UGAGCGCCUCGACGACAGAGCCA	YP00205127
mmu-miR-329-3p	AACACACCCAGCUAACCUUUUU	YP00205183
rno-miR-421-5p	GGCCUCAUUAAAUGUUUGUUG	YP00205136
mmu-miR-346-5p	UGUCUGCCCGAGUGCCUGCCUCU	YP00205158
rno-miR-598-5p	GCGGUGAUGCCGAUGGUGCGAG	YP00205146
mmu-miR-380-3p	UAUGUAGUAUGGUCCACAUCUU	YP00205013
mmu-miR-34b-5p	AGGCAGUGUAAUUAGCUGAUUGU	YP00205075
mmu-miR-434-5p	GCUCGACUCAUGGUUUGAACCA	YP00205015
mmu-miR-542-5p	CUCGGGGAUCAUCAUGUCACGA	YP00205040
mmu-miR-467a-5p	UAAGUGCCUGCAUGUAUAUGCG	YP02119302
rno-miR-340-3p	UCCGUCUCAGUUACUUUAUAGCC	YP00205128
mmu-miR-489-3p	AAUGACACCACAUAUAUGGCAGC	YP00205036
mmu-miR-465c-5p	UAUUUAGAAUGGCGCUGAUCUG	YP00205026
mmu-miR-540-3p	AGGUCAGAGGUCGAUCCUGG	YP00205193
mmu-miR-139-5p	UCUACAGUGCACGUGUCUCCAG	YP00204037
mmu-miR-199a-5p	CCCAGUGUUCAGACUACCUGUUC	YP00204494
mmu-miR-551b-3p	GCGACCCAUACUUGGUUUCAG	YP00204067
mmu-miR-99a-5p	AACCCGUAGAUCCGAUCUUGUG	YP00204521
mmu-miR-135b-5p	UAUGGCUUUUCAUUCCUAUGUGA	YP00204130
mmu-miR-222-3p	AGCUACAUCUGGCUACUGGGU	YP00204551
mmu-miR-216a-5p	UAAUCUCAGCUGGCAACUGUGA	YP00204167
mmu-miR-184-3p	UGGACGGAGAACUGAUAAGGGU	YP00204601
mmu-miR-18a-5p	UAAGGUGCAUCUAGUGCAGAUAG	YP00204207
mmu-miR-98-5p	UGAGGUAGUAAGUUGUAUUGUU	YP00204640
mmu-miR-223-3p	UGUCAGUUUGUCAAAUACCCCA	YP00205986
mmu-miR-29b-3p	UAGCACCAUUUGAAAUCAGUGUU	YP00204679
mmu-miR-193b-3p	AACUGGCCCACAAAGUCCCGCU	YP00205062
mmu-miR-338-3p	UCCAGCAUCAGUGAUUUUGUUG	YP00204719
mmu-miR-153-3p	UUGCAUAGUCACAAAAGUGAUC	YP00204338
mmu-miR-367-3p	AAUUGCACUUUAGCAAUGGUGA	YP00204784
mmu-miR-455-5p	UAUGUGCCUUUGGACUACAUCG	YP00204363
mmu-miR-322-5p	CAGCAGCAAUUCAUGUUUUGGA	YP00205182
mmu-miR-196a-5p	UAGGUAGUUUCAUGUUGUUGGG	YP00204386
mmu-miR-27a-3p	UUCACAGUGGCUAAGUUCCGC	YP00206038
mmu-miR-105	CCAAGUGCUCAGAUGCUUGUGGU	YP00205090
mmu-miR-31-5p	AGGCAAGAUGCUGGCAUAGCUG	YP00205159
mmu-miR-200c-3p	UAAUACUGCCGGGUAAUGAUGGA	YP00204482
mmu-miR-34a-5p	UGGCAGUGUCUUAGCUGGUUGU	YP00204486
mmu-miR-668-3p	UGUCACUCGGCUCGGCCCACUACC	YP00205049
mmu-miR-680	GGGCAUCUGCUGACAUGGGGG	YP00205101
mmu-miR-743b-5p	UGUUCAGACUGGUGUCCAUCA	YP00205240
rno-miR-146b-5p	UGAGAACUGAAUUCCAUAGGCUGU	YP00205107
mmu-miR-369-3p	AAUAAUACAUGGUUGAUCUUU	YP00206028
rno-miR-345-5p	UGCUGACCCCUAGUCCAGUGC	YP00205129
rno-miR-450a-5p	UUUUGCGAUGUGUUCCUAAUGU	YP00205546
mmu-miR-103-3p	AGCAGCAUUGUACAGGGCUAUGA	YP00204063
mmu-miR-1b-5p	UACAUACUUCUUUACAUUCCA	YP00205584
mmu-miR-191-5p	CAACGGAAUCCCAAAAGCAGCUG	YP00204306
mmu-miR-294-3p	AAAGUGCUUCCCUUUUGUGUGU	YP00205166
mmu-miR-423-3p	AGCUCGGUCUGAGGCCCCUCAGU	YP00204488
mmu-miR-758-3p	UUUGUGACCUGGUCCACUA	YP00205241
rno-miR-628	AUGCUGACAUAUUUACGAGAGG	YP00205147
mmu-miR-466d-3p	UAUACAUACACGCACACAUAG	YP00205029
mmu-miR-410-3p	AAUAUAACACAGAUGGCCUGU	YP00204042
mmu-miR-141-3p	UAACACUGUCUGGUAAAGAUGG	YP00204504
mmu-miR-194-5p	UGUAACAGCAACUCCAUGUGGA	YP00204080
mmu-miR-181b-5p	AACAUUCAUUGCUGUCGGUGGGU	YP00204530
mmu-miR-202-3p	AGAGGUAUAGCGCAUGGGAAGA	YP00205081
mmu-miR-146b-5p	UGAGAACUGAAUUCCAUAGGCU	YP00204553
mmu-miR-382-5p	GAAGUUGUUCGUGGUGGAUUCG	YP00204169
mmu-miR-421-3p	AUCAACAGACAUUAAUUGGGCGC	YP00204603
mmu-miR-532-5p	CAUGCCUUGAGUGUAGGACCGU	YP00204221
mmu-miR-200b-3p	UAAUACUGCCUGGUAAUGAUGA	YP00206071
mmu-miR-24-3p	UGGCUCAGUUCAGCAGGAACAG	YP00204260
mmu-miR-181c-5p	AACAUUCAACCUGUCGGUGAGU	YP00204683
mmu-miR-302d-3p	UAAGUGCUUCCAUGUUUGAGUGU	YP00204311
mmu-miR-142-5p	CAUAAAGUAGAAAGCACUACU	YP00204722
mmu-miR-125a-5p	UCCCUGAGACCCUUUAACCUGUGA	YP00204339
mmu-miR-101a-3p	UACAGUACUGUGAUAACUGAA	YP00204786
mmu-miR-328-3p	CUGGCCCUCUCUGCCCUUCCGU	YP00204364
mmu-miR-144-3p	UACAGUAUAGAUGAUGUACU	YP00204754
mmu-miR-652-3p	AAUGGCGCCACUAGGGUUGUG	YP00204387
mmu-miR-30b-5p	UGUAAACAUCCUACACUCAGCU	YP00204765
mmu-miR-19b-3p	UGUGCAAAUCCAUGCAAAACUGA	YP00204450
mmu-miR-10a-5p	UACCCUGUAGAUCCGAAUUUGUG	YP00204778
mmu-miR-145a-5p	GUCCAGUUUUCCCAGGAAUCCCU	YP00204483
mmu-miR-201-5p	UACUCAGUAAGGCAUUGUUCUU	YP00205083
mmu-miR-669a-5p	AGUUGUGUGUGCAUGUUCAUGUCU	YP00205450
mmu-miR-34c-5p	AGGCAGUGUAGUUAGCUGAUUGC	YP00205659
mmu-miR-682	CUGCAGUCACAGUGAAGUCUG	YP00205230
mmu-miR-423-5p	UGAGGGGCAGAGAGCGAGACUUU	YP00205624
mmu-miR-7b-5p	UGGAAGACUUGUGAUUUUGUUGU	YP00205082
mmu-miR-128-3p	UCACAGUGAACCGGUCUCUUU	YP00205995
rno-miR-17-1-3p	ACUGCAGUGAAGGCACUUGUGG	YP00205583
mmu-miR-136-5p	ACUCCAUUUGUUUUGAUGAUGG	YP00205712
mmu-miR-219a-1-3p	AGAGUUGCGUCUGGACGUCCCG	YP00205118
rno-miR-582-5p	UACAGUUGUUCAACCAGUUACU	YP00205723
rno-miR-346	UGUCUGCCUGAGUGCCUGCCUCU	YP00205130
mmu-miR-337-5p	GAACGGCGUCAUGCAGGAGUU	YP00205184
mmu-miR-291b-5p	GAUCAAAGUGGAGGCCCUCUCC	YP00205069
mmu-miR-350-3p	UUCACAAAGCCCAUACACUUUC	YP00205186
mmu-miR-196a-2-3p	UCGGCAACAAGAAACUGCCUGA	YP00205585
mmu-miR-380-5p	AUGGUUGACCAUAGAACAUGCG	YP00205165
mmu-miR-295-3p	AAAGUGCUACUACUUUUGAGUCU	YP00205078
mmu-miR-450b-5p	UUUUGCAGUAUGUUCCUGAAUA	YP00205019
mmu-miR-883b-5p	UACUGAGAAUGGGUAGCAGUCA	YP00205248
mmu-miR-467b-5p	GUAAGUGCCUGCAUGUAUAUG	YP00205192
rno-miR-711	GGGACCCUGGGAGAGAUGUAAG	YP00205148
mmu-miR-497-5p	CAGCAGCACACUGUGGUUUGUA	YP00205164
mmu-miR-466d-5p	UGUGUGUGCGUACAUGUACAUG	YP00205168
mmu-miR-540-5p	CAAGGGUCACCCUCUGACUCUGU	YP00205194
mmu-miR-200c-5p	CGUCUUACCCAGCAGUGUUUGG	YP00204479
mmu-miR-30d-3p	CUUUCAGUCAGAUGUUUGCUGC	YP00204023
mmu-miR-21a-3p	CAACAGCAGUCGAUGGGCUGUC	YP00205400
rno-miR-483-3p	CACUCCUCCCCUCCCGUCUUGU	YP00205551
mmu-miR-411-3p	UAUGUAACACGGUCCACUAACC	YP00204434
mmu-miR-15a-3p	CAGGCCAUACUGUGCUGCCUCA	YP00205172
mmu-let-7g-3p	ACUGUACAGGCCACUGCCUUGC	YP00205203
mmu-miR-141-5p	CAUCUUCCAGUGCAGUGUUGGA	YP00205321
mmu-miR-20b-3p	ACUGCAGUGUGAGCACUUCUAG	YP00205399
rno-miR-935	CCAGUUACCGCUUCCGCUACCGC	YP00205579
mmu-miR-126a-5p	CAUUAUUACUUUUGGUACGCG	YP00206010
mmu-miR-466f	ACGUGUGUGUGCAUGUGCAUGU	YP00205206
mmu-miR-1306-3p	ACGUUGGCUCUGGUGGUGAUG	YP00205318
mmu-miR-678	GUCUCGGUGCAAGGACUGGAGG	YP00205099
mmu-miR-212-5p	ACCUUGGCUCUAGACUGCUUACU	YP00205401
rno-miR-463-3p	UGAUAGACGCCAAUUUGGGUAG	YP00205547
rno-miR-29b-2-5p	CUGGUUUCACAUGGUGGCUUAG	YP00204208
mmu-miR-1934-5p	UCUGGUCCCCUGCUUCGUCCUCU	YP00205352
mmu-miR-1954	ACUGCAGAGUGAGACCCUGUU	YP00205374
mmu-miR-673-3p	UCCGGGGCUGAGUUCUGUGCACC	YP00205095
rno-miR-544-3p	AUUCUGCAUUUUUAGCAAGCU	YP00205560
mmu-miR-669h-5p	AUGCAUGGGUGUAUAGUUGAGUGC	YP00205055
mmu-miR-1963	UGGGACGAGAUCAUGAGGCCUUC	YP00205383
mmu-miR-695	AGAUUGGGCAUAGGUGACUGAA	YP00205458
mmu-miR-133a-5p	GCUGGUAAAAUGGAACCAAAU	YP00205320
mmu-miR-448-3p	UUGCAUAUGUAGGAUGUCCCAU	YP00204643
mmu-miR-490-5p	CCAUGGAUCUCCAGGUGGGU	YP00206077
mmu-miR-344b-3p	CAUUUAGCCAAAGCCUGACUGU	YP00205420
mmu-miR-431-3p	CAGGUCGUCUUGCAGGGCUUCU	YP00204567
mmu-miR-23a-5p	GGGGUUCCUGGGGAUGGGAUUU	YP00205631
mmu-miR-203-5p	AGUGGUUCUUGACAGUUCAACA	YP00205397
mmu-miR-671-5p	AGGAAGCCCUGGAGGGGCUGGAG	YP00205649
mmu-miR-219a-2-3p	AGAAUUGUGGCUGGACAUCUGU	YP00204674
mmu-miR-10b-3p	CAGAUUCGAUUCUAGGGGAAUA	YP00205640
mmu-miR-717	CUCAGACAGAGAUACCUUCUCU	YP00205469
mmu-miR-376b-5p	GUGGAUAUUCCUUCUAUGGUUA	YP00205199
mmu-miR-1839-5p	AAGGUAGAUAGAACAGGUCUUG	YP00205327
mmu-miR-669k-3p	UAUGCAUAUACACGCAUGCAA	YP00205169
mmu-miR-615-5p	GGGGGUCCCCGGUGCUCGGAUC	YP00204445
mmu-miR-125b-2-3p	ACAAGUCAGGUUCUUGGGACCU	YP00205315
mmu-miR-1193-5p	UGGUAGACCGGUGACGUACA	YP00205308
mmu-miR-1956	AGUCCAGGGCUGAGUCAGCGGA	YP00205376
mmu-miR-1953	UGGGAAAGUUCUCAGGCUUCUG	YP00205373
rno-miR-653-5p	UUGAAACAUUCUCUACUGAAC	YP00205562
rno-miR-511-5p	CAUGCCUUUUGCUCUGCACUC	YP00205556
mmu-miR-1964-3p	CCGACUUCUGGGCUCCGGCUUU	YP00205384
mmu-miR-743a-3p	GAAAGACACCAAGCUGAGUAGA	YP00205472
mmu-miR-29a-5p	ACUGAUUUCUUUUGGUGUUCAG	YP00204430
mmu-miR-195a-3p	CCAAUAUUGGCUGUGCUGCUCC	YP00204128
mmu-miR-140-3p	UACCACAGGGUAGAACCACGG	YP00204304
mmu-miR-377-5p	AGAGGUUGCCCUUGGUGAAUUC	YP00205428
mmu-miR-31-3p	UGCUAUGCCAACAUAUUGCCAUC	YP00205415
mmu-miR-322-3p	AAACAUGAAGCGCUGCAACAC	YP00205416
mmu-miR-709	GGAGGCAGAGGCAGGAGGA	YP00205463
mmu-miR-300-5p	UUGAAGAGAGGUUAUCCUUUGU	YP00205412
mmu-miR-130b-5p	ACUCUUUCCCUGUUGCACUACU	YP00205319
mmu-let-7f-2-3p	CUAUACAGUCUACUGUCUUUC	YP00205302
rno-miR-204-3p	GCUGGGAAGGCAAAGGGACGUU	YP00205508
mmu-miR-302a-5p	ACUUAAACGUGGUUGUACUUGC	YP00205413
mmu-miR-1896	CUCUCUGAUGGUGGGUGAGGAG	YP00205332
mmu-miR-466j	UGUGUGCAUGUGCAUGUGUGUAA	YP00205208
mmu-miR-327	ACUUGAGGGGCAUGAGGAU	YP00205418
rno-miR-532-5p	CAUGCCUUGAGUGUAGGACUGU	YP00205557
mmu-miR-218-2-3p	CAUGGUUCUGUCAAGCACCGCG	YP00205639
mmu-miR-1936	UAACUGACCUGCUGUGAACUGGC	YP00205354
mmu-miR-1958	UAGGAAAGUGGAAGCAGUAAGU	YP00205378
mmu-miR-1188-5p	UGGUGUGAGGUUGGGCCAGGA	YP00205304
rno-miR-665	ACCAGGAGGCUGAGGUCCCUUA	YP00205563
mmu-miR-467g	UAUACAUACACACACAUAUAU	YP00205215
mmu-miR-1982-3p	UCUCACCCUAUGUUCUCCCACAG	YP00205393
mmu-miR-759	GCAGAGUGCAAACAAUUUUGAC	YP00206000
mmu-miR-29c-5p	UGACCGAUUUCUCCUGGUGUUC	YP00204132
rno-miR-352	AGAGUAGUAGGUUGCAUAGUA	YP00205535
mmu-miR-135b-3p	AUGUAGGGCUAAAAGCCAUGGG	YP00204427
mmu-miR-344d-3p	GAUAUAACCACUGCCAGACUGA	YP00205422
mmu-miR-33-3p	CAAUGUUUCCACAGUGCAUCAC	YP00204086
mmu-miR-711	GGGACCCGGGGAGAGAUGUAAG	YP00205638
mmu-miR-532-3p	CCUCCCACACCCAAGGCUUGCA	YP00204003
mmu-miR-712-5p	CUCCUUCACCCGGGCGGUACC	YP00205644
mmu-miR-654-3p	UAUGUCUGCUGACCAUCACCUU	YP00204054
mmu-miR-666-3p	GGCUGCAGCGUGAUCGCCUGCU	YP00205669
rno-miR-322-3p	AAACAUGAAGCGCUGCAACA	YP00205522
mmu-miR-467d-3p	AUAUACAUACACACACCUACAC	YP00205932
mmu-miR-1981-5p	GUAAAGGCUGGGCUUAGACGUGGC	YP00205391
mmu-miR-669n	AUUUGUGUGUGGAUGUGUGU	YP00205225
mmu-miR-450b-3p	AUUGGGAACAUUUUGCAUGCAU	YP00205431
mmu-miR-1903	CCUUCUUCUUCUUCCUGAGACA	YP00205339
mmu-miR-1839-3p	AGACCUACUUAUCUACCAACAGC	YP00205326
mmu-miR-1198-3p	AAGCUAGCCUCUAACUCAUGGC	YP00205312
mmu-miR-706	AGAGAAACCCUGUCUCAAAAAA	YP00205976
mmu-miR-686	AUUGCUUCCCAGACGGUGAAGA	YP00205454
rno-miR-876	UGGAUUUCUCUGUGAAUCACCA	YP00205997
mmu-miR-466k	UGUGUGUGUACAUGUACAUGUGA	YP00205209
mmu-miR-290a-5p	ACUCAAACUAUGGGGGCACUUU	YP00205155
mmu-miR-876-3p	UAGUGGUUUACAAAGUAAUUCA	YP00205483
mmu-let-7i-3p	CUGCGCAAGCUACUGCCUUGCU	YP00204247
mmu-miR-200a-5p	CAUCUUACCGGACAGUGCUGGA	YP00206063
mmu-miR-196b-3p	UCGACAGCACGACACUGCCUUC	YP00206018
mmu-miR-7a-1-3p	CAACAAAUCACAGUCUGCCAUA	YP00205888
mmu-miR-127-5p	CUGAAGCUCAGAGGGCUCUGAU	YP00204161
mmu-miR-708-3p	CAACUAGACUGUGAGCUUCUAG	YP00204681
mmu-miR-296-3p	GAGGGUUGGGUGGAGGCUCUCC	YP00204393
mmu-miR-721	CAGUGCAAUUAAAAGGGGGAA	YP00205471
rno-miR-324-3p	CCACUGCCCCAGGUGCUGCUGG	YP00205523
mmu-miR-546	AUGGUGGCACGGAGUC	YP00205445
rno-miR-349	CAGCCCUGCUGUCUUAACCUCU	YP00205531
mmu-miR-883b-3p	UAACUGCAACAUCUCUCAGUAU	YP00205492
mmu-miR-1983	CUCACCUGGAGCAUGUUUUCU	YP00205395
mmu-miR-763	CCAGCUGGGAAGAACCAGUGGC	YP00205242
mmu-miR-455-3p	GCAGUCCACGGGCAUAUACAC	YP00205432
mmu-miR-1247-5p	ACCCGUCCCGUUCGUCCCCGGA	YP00204770
mmu-miR-1894-5p	CUCUCCCCUACCACCUGCCUCU	YP00205330
mmu-miR-1938	CGGUGGGACUUGUAGUUCGGUC	YP00205358
mmu-miR-1960	CCAGUGCUGUUAGAAGAGGGCU	YP00205380
mmu-miR-883a-3p	UAACUGCAACAGCUCUCAGUAU	YP00205490
rno-miR-667-3p	UGACACCUGCCACCCAGCCCAA	YP00205565
mmu-miR-669l-5p	AGUUGUGUGUGCAUGUAUAUGU	YP00205223
mmu-miR-92a-3p	UAUUGCACUUGUCCCGGCCUG	YP00205947
mmu-miR-876-5p	UGGAUUUCUCUGUGAAUCACUA	YP00205484
mmu-miR-491-3p	CUUAUGCAAGAUUCCCUUCUAC	YP00205977
mmu-miR-216b-5p	AAAUCUCUGCAGGCAAAUGUGA	YP00204289
rno-miR-7a-1-3p	ACAACAAAUCACAGUCUGCCAU	YP00205573
mmu-miR-299a-5p	UGGUUUACCGUCCCACAUACAU	YP00204544
mmu-let-7f-1-3p	CUAUACAAUCUAUUGCCUUCCC	YP00204323
mmu-miR-466l-3p	UAUAAAUACAUGCACACAUAUU	YP00205031
mmu-miR-28a-3p	CACUAGAUUGUGAGCUGCUGGA	YP00205197
mmu-miR-743b-3p	GAAAGACAUCAUGCUGAAUAGA	YP00205617
rno-miR-327	CCUUGAGGGGCAUGAGGGU	YP00205524
mmu-miR-669i	UGCAUAUACACACAUGCAUAC	YP00205603
rno-miR-409a-3p	AAUGUUGCUCGGUGAACCCC	YP00205544
mmu-miR-467f	AUAUACACACACACACCUACA	YP00205032
mmu-miR-463-5p	UACCUAAUUUGUUGUCCAUCAU	YP00205433
mmu-miR-676-5p	ACUCUACAACCUUAGGACUUGC	YP00205228
mmu-miR-467c-5p	UAAGUGCGUGCAUGUAUAUGUG	YP00205439
mmu-miR-1948-3p	UUUAGGCAGAGCACUCGUACAG	YP00205368
mmu-miR-1900	GGCCGCCCUCUCUGGUCCUUCA	YP00205337
mmu-miR-466e-5p	GAUGUGUGUGUACAUGUACAUA	YP00205205
mmu-miR-1962	AGAGGCUGGCACUGGGACACAU	YP00205382
mmu-miR-882	AGGAGAGAGUUAGCGCAUUAGU	YP00205489
rno-miR-742-3p	GAAAGCCACCAUGUUGGGUAAA	YP00205568
mmu-miR-669g	UGCAUUGUAUGUGUUGACAUGAU	YP00205222
mmu-miR-2136	CUGGGUGUUGACUGAGAUGUG	YP00205402
mmu-miR-878-3p	GCAUGACACCACACUGGGUAGA	YP00205485
mmu-miR-27a-5p	AGGGCUUAGCUGCUUGUGAGCA	YP00206021
mmu-miR-26b-3p	CCUGUUCUCCAUUACUUGGCUC	YP00204117
mmu-miR-193b-5p	CGGGGUUUUGAGGGCGAGAUGA	YP00204065
mmu-miR-191-3p	GCUGCACUUGGAUUUCGUUCCC	YP00205175
mmu-miR-34c-3p	AAUCACUAACCACACAGCCAGG	YP00205424
mmu-miR-1192	AAACAAACAAACAGACCAAAUU	YP00205991
mmu-miR-568	AUGUAUAAAUGUAUACACAC	YP02119300
mmu-miR-707	CAGUCAUGCCGCUUGCCUACG	YP00205235
mmu-miR-188-3p	CUCCCACAUGCAGGGUUUGCA	YP02119296
rno-miR-25-5p	AGGCGGAGACACGGGCAAUUGC	YP00205516
mmu-miR-1249-3p	ACGCCCUUCCCCCCCUUCUUCA	YP00204122
rno-miR-135a-3p	UGUAGGGAUGGAAGCCAUGAAA	YP00205502
mmu-miR-677-5p	UUCAGUGAUGAUUAGCUUCUGA	YP00205453
mmu-miR-1190	UCAGCUGAGGUUCCCCUCUGUC	YP00205305
mmu-miR-547-3p	CUUGGUACAUCUUUGAGUGAG	YP00205446
mmu-miR-669d-5p	ACUUGUGUGUGCAUGUAUAUGU	YP00205051
mmu-miR-1905	CACCAGUCCCACCACGCGGUAG	YP00205341
mmu-miR-1940	AUGGAGGACUGAGAAGGUGGAGCAGUU	YP00205360
mmu-miR-669f-3p	CAUAUACAUACACACACACGUAU	YP00205592
mmu-miR-92a-2-5p	AGGUGGGGAUUGGUGGCAUUAC	YP00205493
rno-miR-743a-3p	GAAAGACGCCAAACUGGGUAGA	YP00205569
mmu-miR-1897-3p	UCAACUCGUUCUGUCCGGUGAG	YP00205333
mmu-miR-106b-3p	CCGCACUGUGGGUACUUGCUGC	YP00204020
mmu-miR-878-5p	UAUCUAGUUGGAUGUCAAGACA	YP00205486
mmu-miR-186-3p	GCCCUAAGGUGAAUUUUUUGGG	YP00205328
mmu-miR-190b-5p	UGAUAUGUUUGAUAUUGGGUU	YP00206031
mmu-miR-135a-1-3p	UAUAGGGAUUGGAGCCGUGGCG	YP00204022
mmu-miR-496a-3p	UGAGUAUUACAUGGCCAAUCUC	YP00204441
mmu-miR-199b-5p	CCCAGUGUUUAGACUACCUGUUC	YP00205396
mmu-miR-1199-5p	UCUGAGUCCCGGUCGCGCGG	YP00206004
mmu-miR-146b-3p	GCCCUAGGGACUCAGUUCUGGU	YP00205323
mmu-miR-1930-5p	ACCUCCAUAGUACCUGCAGCGU	YP00205596
rno-miR-499-3p	AACAUCACAGCAAGUCUGUGCU	YP00204438
mmu-miR-1897-5p	CUUUGGAUGGAGAAAGAGGGGG	YP00205646
mmu-miR-138-1-3p	CGGCUACUUCACAACACCAGGG	YP00205161
mmu-miR-470-3p	AACCAGUACCUUUCUGAGAAGA	YP00205217
mmu-miR-694	CUGAAAAUGUUGCCUGAAG	YP00205457
mmu-miR-742-5p	UACUCACAUGGUUGCUAAUCA	YP00205239
mmu-miR-674-3p	CACAGCUCCCAUCUCAGAACAA	YP00205452
mmu-miR-1957a	CAGUGGUAGAGCAUAUGAC	YP00205377
mmu-miR-1907	GAGCAGCAGAGGAUCUGGAGGU	YP00205343
mmu-miR-542-3p	UGUGACAGAUUGAUAACUGAAA	YP00205444
mmu-miR-1966-5p	AAGGGAGCUGGCUCAGGAGAGAGUC	YP00205386
mmu-miR-883a-5p	UGCUGAGAGAAGUAGCAGUUAC	YP00205491
rno-miR-743b-3p	GAAAGACACCAUACUGAAUAGA	YP00205570
mmu-miR-1198-5p	UAUGUGUUCCUGGCUGGCUUGG	YP00205313
mmu-miR-2139	AGCUGCGCUGCUCCUGGUAACUGC	YP00205404
mmu-miR-880-3p	UACUCCAUCCUCUCUGAGUAGA	YP00205487
mmu-miR-22-5p	AGUUCUUCAGUGGCAAGCUUUA	YP00204255
mmu-miR-99b-3p	CAAGCUCGUGUCUGUGGGUCCG	YP00204064
rno-miR-363-5p	CGGGUGGAUCACGAUGCAAUUU	YP00204173
mmu-miR-688	UCGCAGGCGACUACUUAUUC	YP00205233
mmu-miR-154-3p	AAUCAUACACGGUUGACCUAUU	YP00204096
mmu-miR-145a-3p	AUUCCUGGAAAUACUGUUCUUG	YP00205322
mmu-miR-330-3p	GCAAAGCACAGGGCCUGCAGAGA	YP00205419
rno-miR-10b-5p	CCCUGUAGAACCGAAUUUGUGU	YP00205499
mmu-miR-325-5p	CCUAGUAGGUGCUCAGUAAGUGU	YP00205417
rno-miR-351-5p	UCCCUGAGGAGCCCUUUGAGCCUGA	YP00205534
mmu-miR-29b-1-5p	GCUGGUUUCAUAUGGUGGUUUA	YP00205411
rno-miR-382-3p	AAUCAUUCACGGACAACACUU	YP00206066
mmu-miR-704	AGACAUGUGCUCUGCUCCUAG	YP00205461
mmu-miR-1895	CCCCCGAGGAGGACGAGGAGGA	YP00205331
mmu-miR-761	GCAGCAGGGUGAAACUGACACA	YP00205475
mmu-miR-673-5p	CUCACAGCUCUGGUCCUUGGAG	YP00205096
mmu-miR-1927	GACCUCUGGAUGUUAGGGACUGA	YP00205344
mmu-miR-1943-5p	AAGGGAGGAUCUGGGCACCUGGA	YP00205362
mmu-miR-1967	UGAGGAUCCUGGGGAGAAGAUGC	YP00205387
rno-miR-202-5p	UUCCUAUGCAUAUACUUCU	YP00205507
rno-miR-760-5p	CCCCUCAGGCCACCAGAGCCCG	YP00205571
mmu-miR-1894-3p	GCAAGGGAGAGGGUGAAGGGAG	YP00205329
mmu-miR-2183	UUGAACCCCUGACCUCCU	YP00205407
rno-miR-24-1-5p	GUGCCUACUGAGCUGAUAUCAG	YP00205515
mmu-let-7e-3p	CUAUACGGCCUCCUAGCUUUCC	YP00205301
mmu-miR-543-3p	AAACAUUCGCGGUGCACUUCUU	YP00204447
mmu-miR-340-3p	UCCGUCUCAGUUACUUUAUAGC	YP00204250
mmu-miR-409-5p	AGGUUACCCGAGCAACUUUGCAU	YP00204014
mmu-miR-744-3p	CUGUUGCCACUAACCUCAACCU	YP00206082
mmu-miR-2137	GCCGGCGGGAGCCCCAGGGAG	YP00205680
rno-miR-28-3p	CACUAGAUUGUGAGCUCCUGGA	YP00204119
mmu-miR-30c-1-3p	CUGGGAGAGGGUUGUUUACUCC	YP00205707
mmu-miR-468-3p	UAUGACUGAUGUGCGUGUGUCUG	YP00205440
rno-miR-215	AUGACCUAUGAUUUGACAGACA	YP00205721
mmu-miR-467b-3p	AUAUACAUACACACACCAACAC	YP00205438
mmu-miR-483-3p	UCACUCCUCCCCUCCCGUCUU	YP00205218
mmu-miR-710	CCAAGUCUUGGGGAGAGUUGAG	YP00205464
mmu-miR-879-3p	GCUUAUGGCUUCAAGCUUUCGG	YP00205247
mmu-miR-16-1-3p	CCAGUAUUGACUGUGCUGCUGA	YP00205324
rno-miR-466b-5p	UAUGUGUGUGUGUAUGUCCAUG	YP00205549
mmu-miR-376c-5p	GUGGAUAUUCCUUCUAUGUUUA	YP00205427
mmu-miR-1941-3p	CAUCUUAGCAGUAUCUCCCAU	YP00205361
mmu-miR-1968-5p	UGCAGCUGUUAAGGAUGGUGGACU	YP00205388
rno-miR-196c-5p	UAGGUAGUUUCGUGUUGUUGGG	YP00205504
mmu-miR-208a-5p	GAGCUUUUGGCCCGGGUUAUAC	YP00205398
mmu-miR-1899	AGCGAUGGCCGAAUCUGCUUCC	YP00205336
mmu-miR-692	AUCUCUUUGAGCGCCUCACUC	YP00205456
rno-miR-344a-3p	UGAUCUAGCCAAAGCCUGACCGU	YP00205527
mmu-miR-27b-5p	AGAGCUUAGCUGAUUGGUGAAC	YP00204219
mmu-miR-378a-5p	CUCCUGACUCCAGGUCCUGUGU	YP00204347
mmu-miR-194-2-3p	CCAGUGGGGCUGCUGUUAUCUG	YP00204204
mmu-miR-101a-5p	UCAGUUAUCACAGUGCUGAUGC	YP00205204
mmu-miR-491-5p	AGUGGGGAACCCUUCCAUGAGG	YP00204695
mmu-miR-181a-1-3p	ACCAUCGACCGUUGAUUGUACC	YP00204110
rno-miR-132-5p	ACCGUGGCUUUCGAUUGUUACU	YP00204552
mmu-miR-331-5p	CUAGGUAUGGUCCCAGGGAUCC	YP00204423
mmu-miR-872-3p	UGAACUAUUGCAGUAGCCUCCU	YP00205482
mmu-miR-875-5p	UAUACCUCAGUUUUAUCAGGUG	YP00205978
mmu-miR-488-5p	CCCAGAUAAUAGCACUCUCAA	YP00205441
mmu-miR-466g	AUACAGACACAUGCACACACA	YP00205923
mmu-miR-713	UGCACUGAAGGCACACAGC	YP00205467
mmu-miR-148a-5p	AAAGUUCUGAGACACUCCGACU	YP00204188
mmu-miR-681	CAGCCUCGCUGGCAGGCAGCU	YP00205229
mmu-miR-1929-5p	UUCUAGGACUUUAUAGAGCAGAG	YP00205346
mmu-miR-1945	UCUUCGCGGGUACUGUCGGGAC	YP00205364
mmu-miR-1969	AAGAUGGAGACUUUAACAUGGGU	YP00205389
rno-miR-678	GUCUCGGGGCAAGGACUGGAGG	YP00205567
rno-miR-802-5p	UCAGUAACAAAGAUUCAUCCU	YP00205574
mmu-miR-1902	AGAGGUGCAGUAGGCAUGACUU	YP00205338
mmu-miR-344c-3p	UGAUCUAGUCAAAGCCUGACAGU	YP00205421
rno-miR-344a-5p	UCAGGCUCCUGGCUAGAUUCCAGG	YP00205528
mmu-miR-200b-5p	CAUCUUACUGGGCAGCAUUGGA	YP00204144
mmu-miR-486-3p	CGGGGCAGCUCAGUACAGGAU	YP00204107
mmu-miR-30e-3p	CUUUCAGUCGGAUGUUUACAGC	YP00204410
mmu-miR-338-5p	AACAAUAUCCUGGUGCUGAGUG	YP00204114
mmu-miR-294-5p	ACUCAAAAUGGAGGCCCUAUCU	YP00205410
mmu-miR-10a-3p	CAAAUUCGUAUCUAGGGGAAUA	YP00205688
rno-miR-347	UGUCCCUCUGGGUCGCCCA	YP00205530
rno-miR-99a-3p	CAAGCUCGUUUCUAUGGGUCUG	YP00205149
rno-miR-343	UCUCCCUCCGUGUGCCCAGA	YP00205526
mmu-miR-1928	AGCUACAUUGCCAGCUC	YP00205724
mmu-miR-674-5p	GCACUGAGAUGGGAGUGGUGUA	YP00205451
mmu-miR-503-3p	GAGUAUUGUUUCCACUGCCUGG	YP00205220
mmu-miR-881-3p	AACUGUGUCUUUUCUGAAUAGA	YP00205488
rno-miR-666-5p	AGCGGGCACGGCUGUGAGAG	YP00205564
mmu-miR-691	AUUCCUGAAGAGAGGCAGAAAA	YP00206049
mmu-miR-103-2-5p	AGCUUCUUUACAGUGCUGCCUUG	YP00204609
mmu-miR-1970	UGUGUCACUGGGGAUAGGCUUUG	YP00205390
rno-miR-20a-3p	ACUGCAUUACGAGCACUUACA	YP00205510
rno-miR-878	GCAUGACACCAUACUGGGUAGA	YP00205576
mmu-miR-1904	GUUCUGCUCCUCUGGAGGGAGG	YP00205340
mmu-let-7c-1-3p	CUGUACAACCUUCUAGCUUUCC	YP00205202
rno-miR-345-3p	CCCUGAACUAGGGGUCUGGAGA	YP00205529
mmu-miR-93-3p	ACUGCUGAGCUAGCACUUCCCG	YP00204470
mmu-miR-770-5p	AGCACCACGUGUCUGGGCCACG	YP00205479
rno-miR-136-3p	CAUCAUCGUCUCAAAUGAGUCU	YP00205503
rno-let-7a-2-3p	CUGUACAGCCUCCUAGCUUUCC	YP00206045
rno-miR-673-5p	CUCACAGCUCCGGUCCUUGGAG	YP00205566
mmu-miR-669o-5p	UAGUUGUGUGUGCAUGUUUAUGU	YP00205226
mmu-miR-124-5p	CGUGUUCACAGCGGACCUUGAU	YP00204266
rno-miR-1-5p	GCACAUACUUCUUUAUGUACCC	YP00205498
mmu-miR-295-5p	ACUCAAAUGUGGGGCACACUUC	YP00205198
mmu-miR-17-3p	ACUGCAGUGAGGGCACUUGUAG	YP00205325
mmu-miR-698-3p	CAUUCUCGUUUCCUUCCCU	YP00205459
mmu-let-7a-2-3p	CUGUACAGCCUCCUAGCUUUC	YP00205300
mmu-miR-193a-5p	UGGGUCUUUGCGGGCAAGAUGA	YP00205176
mmu-miR-1947-5p	AGGACGAGCUAGCUGAGUGCUG	YP00205367
mmu-miR-804	UGUGAGUUGUUCCUCACCUGGA	YP00205480
mmu-miR-1191	CAGUCUUACUAUGUAGCCCUA	YP00205306
mmu-miR-1931	AUGCAAGGGCUGGUGCGAUGGC	YP00205348
mmu-miR-1946b	GCCGGGCAGUGGUGGCACAUGCUUUU	YP00205366
mmu-miR-1982-5p	UUGGGAGGGUCCUGGGGAGG	YP00205392
rno-miR-465-5p	UAUUUAGAACGGUGCUGGUGUG	YP00205548
rno-miR-881-3p	UAACUGUGGCAUUUCUGAAUAG	YP00205578
mmu-miR-1906	UGCAGCAGCCUGAGGCAGGGCU	YP00205342
mmu-miR-374b-3p	GGUUGUAUUAUCAUUGUCCGAG	YP00205426
rno-miR-501-5p	AAUCCUUUGUCCCUGGGUGA	YP00205554
mmu-miR-214-5p	UGCCUGUCUACACUUGCUGUGC	YP00204575
mmu-miR-344e-3p	GAUAUAACCAAAGCCUGACUAU	YP00205423
mmu-miR-872-5p	AAGGUUACUUGUUAGUUCAGG	YP00205481
mmu-miR-323-5p	AGGUGGUCCGUGGCGCGUUCGC	YP00206080
mmu-miR-26a-1-3p	CCUAUUCUUGGUUACUUGCACG	YP00204184
mmu-let-7d-3p	CUAUACGACCUGCUGCCUUUCU	YP00205627
mmu-miR-382-3p	UCAUUCACGGACAACACUUUUU	YP00205429
mmu-miR-1898	AGGUCAAGGUUCACAGGGGAUC	YP00205681
mmu-miR-302b-5p	ACUUUAACAUGGGAAUGCUUUCU	YP00205414
rno-miR-350	UUCACAAAGCCCAUACACUUUCAC	YP00205719
mmu-miR-700-3p	CACGCGGGAACCGAGUCCACC	YP00205460
mmu-miR-669c-5p	AUAGUUGUGUGUGGAUGUGUGU	YP00205196
rno-miR-379-3p	CUAUGUAACAUGGUCCACUAAC	YP00205539
mmu-miR-335-3p	UUUUUCAUUAUUGCUCCUGACC	YP00205613
rno-let-7f-1-3p	CUAUACAAUCUAUUGCCUUCC	YP00205497
mmu-miR-181a-2-3p	ACCGACCGUUGACUGUACCUUG	YP00205173
mmu-miR-1932	GUUGCGGACAGCGCUAGGUCGG	YP00205349
mmu-miR-1946a	AGCCGGGCAGUGGUGGCACACACUUUU	YP00205365
rno-miR-133a-5p	AGCUGGUAAAAUGGAACCAAAU	YP00205501
rno-miR-376a-5p	GGUAGAUUCUCCUUCUAUGAG	YP00205537
mmu-miR-467h	AUAAGUGUGUGCAUGUAUAUGU	YP00205922
mmu-miR-1952	UCUCCACCCUCCUUCUG	YP00205372
mmu-miR-466f-5p	UACGUGUGUGUGCAUGUGCAUG	YP00205436
rno-miR-504	AGACCCUGGUCUGCACUCUGUC	YP00205555
mmu-miR-192-3p	CUGCCAAUUCCAUAGGUCACAG	YP00204272
rno-miR-301a-5p	GCUCUGACUUUAUUGCACUAC	YP00205521
mmu-miR-30a-3p	CUUUCAGUCGGAUGUUUGCAGC	YP00204457
mmu-miR-19b-1-5p	AGUUUUGCAGGUUUGCAUCCAGC	YP00204310
mmu-miR-125b-1-3p	ACGGGUUAGGCUCUUGGGAGCU	YP00204400
mmu-miR-466f-3p	CAUACACACACACAUACACAC	YP00205207
mmu-miR-671-3p	UCCGGUUCUCAGGGCUCCACC	YP00204024
rno-miR-493-5p	UUGUACAUGGUAGGCUUUCAUU	YP00204166
mmu-miR-433-5p	UACGGUGAGCCUGUCAUUAUUC	YP00205430
mmu-miR-590-3p	UAAUUUUAUGUAUAAGCUAGU	YP00205448
rno-miR-125b-2-3p	ACAAGUCAGGCUCUUGGGACCU	YP00205500
mmu-miR-1195	UGAGUUCGAGGCCAGCCUGCUCA	YP00205310
rno-miR-383-5p	CAGAUCAGAAGGUGACUGUGG	YP00205543
mmu-miR-1950	UCUGCAUCUAAGGAUAUGGUCA	YP00205370
rno-miR-29b-1-5p	UUUCAUAUGGUGGUUUAGAUUU	YP00205520
mmu-miR-1194	GAAUGAGUAACUGCUAGAUCCU	YP00205309
mmu-miR-1933-3p	CCAGGACCAUCAGUGUGACUAU	YP00205350
mmu-miR-1951	GUAGUGGAGACUGGUGUGGCUA	YP00205371
mmu-miR-466b-5p	UGAUGUGUGUGUACAUGUACAU	YP00205434
rno-miR-489-3p	AUGACAUCACAUAUAUGGCAGC	YP00205553
mmu-miR-669e-5p	UGUCUUGUGUGUGCAUGUUCAU	YP00205993
mmu-miR-1955-5p	AGUCCCAGGAUGCACUGCAGCUUUU	YP00205375
mmu-miR-466h-5p	UGUGUGCAUGUGCUUGUGUGUA	YP00205437
rno-miR-540-3p	AGGUCAGAGGUCGAUCCUGGGC	YP00205558
mmu-miR-15b-3p	CGAAUCAUUAUUUGCUGCUCUA	YP00205898
mmu-miR-653-5p	GUGUUGAAACAAUCUCUACUG	YP00204669
mmu-miR-379-3p	UAUGUAACAUGGUCCACUAACU	YP00204345
mmu-let-7b-3p	CUAUACAACCUACUGCCUUCCC	YP00205653
rno-miR-488-5p	CCCAGAUAAUGGCACUCUCAA	YP00205981
mmu-miR-129-1-3p	AAGCCCUUACCCCAAAAAGUAU	YP00206074
rno-miR-758-3p	UUUGUGACCUGGUCCACUAACC	YP00204353
mmu-miR-183-3p	GUGAAUUACCGAAGGGCCAUAA	YP00205673
mmu-miR-762	GGGGCUGGGGCCGGGACAGAGC	YP00205476
mmu-miR-291b-3p	AAAGUGCAUCCAUUUUGUUUGU	YP00205152
rno-miR-336-5p	UCACCCUUCCAUAUCUAGUCU	YP00205525
mmu-miR-669j	UGCAUAUACUCACAUGCAAACA	YP00205057
rno-miR-543-3p	AAACAUUCGCGGUGCACUUCU	YP00205559
mmu-miR-767	UGCACCAUGGUUGUCUGAGCA	YP00205243
rno-miR-381-5p	AGCGAGGUUGCCCUUUGUAUAU	YP00206075
mmu-miR-764-3p	AGGAGGCCAUAGUGGCAACUGU	YP00205621
mmu-miR-1933-5p	AGUCAUGGUGUUCGGUCUUAGUUU	YP00205351
mmu-miR-1949	CUAUACCAGGAUGUCAGCAUAGUU	YP00205369
mmu-miR-501-5p	AAUCCUUUGUCCCUGGGUGAAA	YP00205442
rno-miR-466c-5p	UGUGAUGUGUGCAUGUACAUG	YP00205550
mmu-miR-669h-3p	UAUGCAUAUACACACAUGCACA	YP00205054
mmu-miR-1961	UGAGGUAGUAGUUAGAA	YP00205381
mmu-miR-509-5p	UACUCCAGAAUGUGGCAAUCAU	YP00205443
rno-miR-632	GUGUCUGUUUCCUGCCGGA	YP00205561

## Sheet: Antibody
	Name/Target	Dilution/Volumes	Reference	Supplier
IHC	Rabbit anti-laminin	1:200	ab11575	Abcam
	Rabbit anti-Osteocalcin	1:100	ab93876	Abcam
	Normal polyclonal Rabbit IgG	1:300	ab-105-c	Biotechne
	Donkey anti-rabbit Alexa Fluor 594	1:500	R37119	ThermoFisher
	Goat anti-rabbit Alexa Fluor 488	1:500	A-11008	ThermoFisher
	Rabbit polyclonal anti-Collagen III	1:200	ab7778	Abcam
NHOs mouse model muscle progenitors isolement	Rat IgG2a Isotype FITC	2,5 µL	11-4321-80	Invitrogen
	Rat IgG2b Isotype PE	0,5 µL	12-4031-82	Invitrogen
	Rat IgG2b Isotype eFluor 450	0,5 µL	48-4031-82	Invitrogen
	Rat IgG2a Isotype PerCP-Cy5-5	0,5 µL	45-4321-80	Invitrogen
	Rat IgG2a Isotype APC-eFluor 780	1,25 µL	47-4321-82	Invitrogen
	Rat IgG2a Isotype PE-Cy7	3 µL	25-4321-82	Invitrogen
	Rat IgG2B Isotype Alexa Fluor 647	1 µL	IC013R	Biotechne
	Anti CD34-FITC	2,5 µL	11-0341-82	Invitrogen
	Anti CD45-PE	0,5 µL	12-0451-82	Invitrogen
	Anti CD31-eFluor450	0,5 µL	48-0311-82	Invitrogen
	Anti Sca1-PerCP-Cy5.5	0,5 µL	45-5981-82	Invitrogen
	Anti F4/80 APC-eFluor780	1,25 µL	47-4801-82	Invitrogen
	Anti CD140a PE-Cy7	3 µL	25-1401-82	Invitrogen
	Anti α7 integrin-647	12,5 µL	FAB3518R	Biotechne
Human muscle progenitors isolement	PDGFRa biotin	4 µL /106 Ȼ	BAF322	R&D Systems
	CD56 PE	20 µL /106 Ȼ	555516	BD Pharmingen
	IgG biotin	4 µL /106 Ȼ	BAF108	R&D Systems
	IgG 1 PE mouse	20 µL /106 Ȼ	A07796	Beckman Coulter
	Streptavidine APC/Cy7	1:200	2626040	Sony
Western Blot	Rabbit anti-mTOR	1:1000	#2972	Cell Signaling Technology
	Recombinant Anti-Sp7 / Osterix	1:500	ab209484	Abcam
	Recombinant Anti-SOX9	1:1000	ab185966	Abcam
	Recombinant Anti-RUNX2	1:1000	ab192256	Abcam
	Goat Anti-Rabbit IgG H&L (HRP)	1:200000	ab205718	Abcam

## Sheet: miRNAs silencers and mimics
Name	Target accession number	Oligo sequence	Reference
hsa-miR-20a-5p inhibitor	MIMAT0000075	5'UAAAGUGCUUAUAGUGCAGGUAG	YI04100414-DDA
hsa-miR-199a-5 inhibitor	MIMAT0000231	5'CCCAGUGUUCAGACUACCUGUUC	YI04101096-DDA
hsa-miR-146a-5p mimic	MIMAT0000449	5'UGAGAACUGAAUUCCAUGGGUU	YM00472124-ADA
hsa-miR-214-3p mimic	MIMAT0011157	5'CGAGCCUCAAGCAAGGGACUU	YM00472980-ADA
hsa-miR-17-5p mimic	MIMAT0000070	5'CAAAGUGCUUACAGUGCAGGUAG	YM00471966-ADA
